# Supplementary material for: Environment-independent distribution of mutational effects emerges from microscopic epistasis
Source: bioRxiv. 2024 Jul 9:2023.11.18.567655. Originally published 2023 Nov 18. Preprint. [Version 3] doi: 10.1101/2023.11.18.567655 (PMC10680819; doi:10.1101/2023.11.18.567655)
Supplement: Supplement 2 [file media-2.xlsx]

## Sheet: Tab 1. Overview
Overview
Tab 1. Overview	This tab contains an overview and meta-data for this file
Tab 2: Strain info	Contains various pieces of information on all background strains including number of measured barcodes, alleles (0 for BY, 1 for RM) for each QTL, and, in each environment: growth rate, DFE mean, skew, and variance
Tab 3: Cell concentrations	Contains measured cell densities for all flasks at all time points in the RB-TnSeq experiment
Tab 4. Mutation info	Contains nearby genes for each tn-mutation
Tab 5. Mutation effects	Contains data on the fitness effects of tn-mutations
	Column name	Description
	Strain	Strain names, consistent with Johnson et al (2019)
	env	Environment, encoded as "xSCy" where x is temperature and y is pH (pH 3.2 labelled as 3)
	Mut_ID	Numerical unique ID for each mutation
	avgS	Average fitness effect
	varS	Variance in fitness effect
	seS	Standard error of the mean of the fitness effect
	Mean_GR	Mean growth rate of the background strain in the corresponding environment
	Std_err	Standard error of the mean growth rate of the background strain in the corresponding environment
	mutCall	Call of each mutation's effect
	minCI	Lower bound of the 99% confidence interval around the mutation's fitness effect
	maxCI	Upper bound of the 99% confidence interval around the mutation's fitness effect
Tab 6. VariableSlopesModel	Contains all model parameters for the fit of the variable slopes model to each mutation
Tab 7. ConstantSlopesModel	Contains all model parameters for the fit of the constant slopes model to each mutation
Tab 8. Validation experiment mutation effects	Contains estimated effects of all mutations measured in the validation experiment
Tab 9. QTL Analysis Results	Contains the percent variance explained by all 4 QTLS together for each mutation

## Sheet: Tab 2.  Strain info
Strain	GR_group_30SC3	GR_group_30SC5	GR_group_30SC7	GR_group_37SC3	GR_group_37SC5	GR_group_37SC7	Drug_res	numBCs_rep1	numBCs_rep2	Mean_GR_30SC3	Mean_GR_30SC5	Mean_GR_30SC7	Mean_GR_37SC3	Mean_GR_37SC5	Mean_GR_37SC7	adjGR_30SC3	adjGR_30SC5	adjGR_30SC7	adjGR_37SC3	adjGR_37SC5	adjGR_37SC7	Std_err_30SC3	Std_err_30SC5	Std_err_30SC7	Std_err_37SC3	Std_err_37SC5	Std_err_37SC7	DFEmean_30SC3	DFEmean_30SC5	DFEmean_30SC7	DFEmean_37SC3	DFEmean_37SC5	DFEmean_37SC7	DFEvar_30SC3	DFEvar_30SC5	DFEvar_30SC7	DFEvar_37SC3	DFEvar_37SC5	DFEvar_37SC7	DFEskew_30SC3	DFEskew_30SC5	DFEskew_30SC7	DFEskew_37SC3	DFEskew_37SC5	DFEskew_37SC7	chr4_1006082	chr7_377202	chr8_115972	chr9_40928
LK1-A02	1	1	1	1	2	2	Hyg	583	3315	0.080408	0.144459	0.185503	0.312486	0.347755	0.205299	-0.11629	-0.15323	-0.00694261	0.0755337	0.0905645	0.0666583	0.00432213	0.00335132	0.000882701	0.000523473	0.000988332	0.00217595	0.0231704	0.0307199	0.000947645	-0.00417856	-0.0089196	0.00856605	0.00068526	0.000778538	0.000449125	0.000585972	0.000341839	0.000575003	0.325794	0.280813	-0.0103998	-0.708236	-2.09279	0.349118	1	0	0	1
LK1-B03	2	3	2	2	2	2	Hyg	937	3601	0.143233	0.24128	0.215325	0.225407	0.291334	0.233752	-0.0534654	-0.0564089	0.0228787	-0.0115448	0.0341435	0.0951113	0.00190025	0.00138841	0.0011443	0.00257492	0.00431884	0.0045608	0.0150922	0.00733036	0.00117307	0.00228644	0.000678623	-0.0151866	0.000847281	0.000665942	0.000419261	0.000120978	0.000151924	0.000483582	-0.347227	-0.500063	-0.115801	-0.0661388	-0.445876	0.153053	0	0	0	0
LK1-B05	2	2	2	1	1	1	Hyg	914	3675	0.108056	0.247421	0.204287	0.263143	0.288587	0.171319	-0.0886427	-0.050268	0.011841	0.0261906	0.031396	0.0326784	0.00499461	0.00211891	0.00109278	0.00205975	0.00258573	0.00163688	0.0338021	0.0212253	0.00499631	0.00230577	-0.00338345	0.00433417	0.000948991	0.00072873	0.00034451	0.000113948	0.000402372	0.000803798	0.187294	-0.645022	0.272729	0.251703	-1.04528	0.496787	1	1	0	1
LK1-C09	2	1	1	1	2	1	Hyg	1660	3934	0.149132	0.199574	0.128042	0.32011	0.384655	0.0674957	-0.0475668	-0.0981153	-0.0644039	0.083158	0.127465	-0.0711446	0.00432219	0.00189426	0.00153736	0.000790044	0.00102509	0.00210728	0.0145267	0.0199714	0.0103374	-0.00749059	-0.0154484	0.0092062	0.000422462	0.000841421	0.000430112	0.000880585	0.000341829	0.000389492	1.67397	0.0223614	-0.524922	-2.53506	-1.13587	1.03889	0	1	1	0
LK1-F05	2	3	3	1	2	2	clonNat	1890	5061	0.20568	0.316823	0.26191	0.327514	0.352152	0.140705	0.00898156	0.0191337	0.069464	0.0905622	0.094961	0.00206438	0.0010312	0.000817518	0.000613349	0.000612112	0.000682842	0.00244762	0.000901514	-0.00194849	-0.00399048	-0.0141687	-0.0140749	0.0038774	0.000280921	0.000501653	0.000411371	0.000601167	0.000279656	0.00104295	-0.432497	-0.878507	0.256408	-1.93771	-1.41907	-0.138187	0	1	1	1
LK1-G03	1	1	1	2	2	2	Hyg	673	3980	0.0588018	0.166868	0.19482	0.341628	0.334851	0.164973	-0.137897	-0.130821	0.00237376	0.104676	0.0776604	0.0263329	0.00186809	0.0019508	0.00073582	0.000545426	0.00123109	0.00215468	0.0136746	0.0339062	-0.00307555	-0.0195015	-0.0102138	-0.00619162	0.000577219	0.00112114	0.00052936	0.000668644	0.000407677	0.000744363	0.404264	0.278548	-0.303288	-1.7981	-1.11802	-1.95955	1	0	1	1
LK1-H02	1	1	1	1	2	2	NA	959	3740	0.0778975	0.183183	0.178969	0.316081	0.365477	0.190362	-0.118801	-0.114506	-0.0134771	0.0791284	0.108286	0.0517216	0.00264843	0.00191131	0.000953121	0.000536644	0.000906018	0.00377623	0.0192027	0.0224738	0.00201035	-0.00834927	-0.0133866	-0.00632652	0.000578258	0.00132327	0.00045412	0.000588076	0.000367193	0.00116325	0.554131	0.0380741	-0.310646	-1.471	-1.25728	-1.6312	0	0	1	0
LK2-A06	1	1	1	1	2	1	NA	515	1673	0.122216	0.156796	0.177346	0.17772	0.259206	0.215408	-0.0744823	-0.140893	-0.0150998	-0.0592319	0.00201503	0.0767673	0.00192284	0.00209965	0.00159048	0.00430115	0.00418043	0.00188551	0.00988195	0.0196979	0.000401318	0.00668771	0.00456978	-0.00979505	0.000319778	0.00099106	0.000517954	0.000142372	0.000141999	0.000469181	0.388669	0.812687	0.0989669	0.309885	0.625983	-1.29648	0	1	0	0
LK2-A10	3	2	2	1	1	2	Hyg	536	2983	0.143326	0.271888	0.229202	0.202177	0.274115	0.257584	-0.0533726	-0.0258014	0.0367559	-0.0347748	0.0169243	0.118944	0.00200692	0.00159523	0.000935657	0.00181514	0.00170472	0.00192656	0.0119047	0.015831	0.0018495	0.00890015	0.00203043	-0.0108551	0.000390776	0.000585328	0.000567427	0.000127345	0.000197635	0.000604149	-0.00332983	0.347029	0.322153	0.971921	-0.92089	-1.6638	1	1	1	1
LK2-A12	1	3	3	1	2	1	clonNat	642	5509	0.121669	0.342408	0.251989	0.259889	0.275839	0.183942	-0.075029	0.0447183	0.0595427	0.0229373	0.0186484	0.0453017	0.00123369	0.000818941	0.000584327	0.00216202	0.00406836	0.00143692	0.0201637	-0.0104152	-0.0111017	-0.00638469	-0.00876217	-0.00758978	0.000764582	0.000323477	0.000526753	0.000374314	0.000138398	0.000327406	0.403329	-0.979235	-1.02257	-2.42761	0.400567	-1.2286	1	1	1	1
LK2-B07	3	3	3	2	2	2	clonNat	478	7012	0.153859	0.377109	0.306885	0.328164	0.337205	0.285125	-0.0428391	0.0794193	0.114439	0.0912123	0.0800142	0.146485	0.00110671	0.000583297	0.000455415	0.000867213	0.00071069	0.000677734	0.0147555	-0.018007	-0.0180052	-0.0095116	-0.00680726	-0.0139488	0.000471971	0.00044966	0.000539431	0.000348514	0.000345044	0.000509751	-0.195089	-1.11231	-1.29643	-1.0355	-0.915117	-1.6909	0	1	1	0
LK2-D05	3	3	3	2	1	2	NA	922	3001	0.159429	0.30122	0.248682	0.280605	0.322987	0.283824	-0.0372694	0.00353055	0.0562364	0.0436527	0.0657958	0.145183	0.00127317	0.00119924	0.000752271	0.000915719	0.00118006	0.00117898	0.0073494	-0.0020327	-0.0105801	-0.00443521	-0.0014953	-0.0172989	0.000664375	0.000774268	0.000393965	0.000329032	0.000206414	0.00115698	-0.895898	-0.986296	-0.238947	-2.53653	-1.26927	-1.78737	0	1	0	1
LK2-D07	3	3	3	2	2	2	clonNat	623	457	0.233734	0.369098	0.295858	0.295521	0.316263	0.254783	0.0370355	0.0714089	0.103412	0.0585685	0.0590721	0.116143	0.00195239	0.00156681	0.00126544	0.00202634	0.00227645	0.00211943	0.00925971	-0.0135026	-0.0082762	-0.00536846	-0.000575348	-0.00983461	0.000556199	0.000538111	0.000658088	0.000272588	0.000307734	0.000978621	-0.547448	-1.49722	-1.72464	-1.58439	0.119314	-1.40988	1	1	1	0
LK2-E08	2	3	3	2	1	1	clonNat	797	1483	0.0827851	0.239408	0.244048	0.253174	0.270987	0.219365	-0.113913	-0.0582813	0.0516023	0.0162222	0.0137964	0.0807248	0.00376059	0.00148211	0.00067751	0.00119221	0.00139842	0.000875302	0.0234128	0.0197672	-0.00593758	-0.00471611	-0.00892201	-0.0173931	0.00130483	0.00106201	0.000560498	0.000247614	0.000357828	0.000973649	1.04489	0.647519	-0.453232	-1.76847	-1.56017	-1.35288	1	0	1	0
LK2-F04	2	3	3	1	2	1	NA	1784	4697	0.188447	0.263522	0.213432	0.303921	0.345671	0.0788499	-0.00825184	-0.0341677	0.0209863	0.0669693	0.0884804	-0.0597904	0.00301954	0.00147027	0.00124437	0.000793456	0.000806674	0.00373307	0.0149405	0.00364823	0.00145427	-0.00999159	-0.0116019	0.0169708	0.000667104	0.000567115	0.000438084	0.000465969	0.000273779	0.00073691	0.196942	-0.601373	-0.772157	-1.67077	-1.5917	0.985427	1	1	0	1
LK3-B08	3	3	3	2	2	2	NA	595	6499	0.217563	0.330156	0.257484	0.306848	0.309769	0.249403	0.0208643	0.0324672	0.0650378	0.0698963	0.0525778	0.110763	0.000644888	0.000569891	0.000609847	0.000601103	0.000791603	0.000826833	0.00332361	-0.00646512	-0.00487271	-0.00443663	-0.00358212	-0.00795098	0.000286985	0.000418305	0.00034123	0.000321559	0.00017081	0.00080838	0.686897	-1.32667	0.107377	-3.07994	-1.05625	-1.59687	0	1	1	1
LK3-B10	1	2	3	1	2	2	clonNat	926	1323	0.150945	0.265898	0.228821	0.3103	0.27139	0.0415546	-0.0457531	-0.0317911	0.036375	0.0733477	0.0141994	-0.0970857	0.000981132	0.00125441	0.000717045	0.00139746	0.00153557	0.00170857	0.00369706	0.0121236	-0.0101889	-0.0126558	-0.000403051	0.00304271	0.000620254	0.000944877	0.000329855	0.000718948	0.000242911	0.000330405	-0.641101	-0.016849	-0.362427	-1.35051	-0.205743	0.21945	1	1	1	0
LK3-C04	2	2	2	1	1	1	NA	703	4042	0.170212	0.326945	0.239077	0.235922	0.303311	0.229335	-0.0264865	0.0292554	0.0466307	-0.00103022	0.0461204	0.0906949	0.00174006	0.00215706	0.00148966	0.00277837	0.00146368	0.00149933	0.00934023	-0.0064494	-0.00840232	0.0111537	-0.00391826	-0.0168566	0.00056805	0.000742498	0.000602687	0.000364643	0.000504028	0.00107189	0.302112	-0.0526544	-0.249508	1.02077	-2.18696	-2.49442	1	1	1	0
LK3-C11	1	2	2	1	1	1	clonNat	334	2786	0.1492	0.242397	0.161582	0.287122	0.319756	0.101161	-0.0474988	-0.0552921	-0.0308639	0.0501696	0.0625651	-0.0374791	0.00133566	0.00204958	0.00165296	0.000783492	0.00103765	0.00506451	0.00562569	0.0196925	0.00360021	-0.00748844	-0.010699	0.00354491	0.000531853	0.000807215	0.000569262	0.000378894	0.000542072	0.000245046	0.525805	0.0744919	-0.777665	-1.77752	-1.44152	-0.66194	1	0	0	1
LK3-C12	1	1	1	2	2	2	Hyg	667	5029	0.0836424	0.190038	0.164663	0.329188	0.333002	0.277768	-0.113056	-0.107652	-0.0277833	0.0922361	0.075811	0.139127	0.00204236	0.00145042	0.000845842	0.000522362	0.000941885	0.000711458	0.0114835	0.0245465	0.0108935	-0.0139886	-0.00889699	-0.015365	0.000443685	0.000964537	0.000339696	0.000382581	0.000353192	0.000613305	-0.0409163	-0.0520652	0.86757	-1.29955	-0.458601	-1.68912	1	1	1	0
LK3-D01	1	1	1	1	2	2	NA	1153	3324	0.0496899	0.141013	0.171405	0.343979	0.331312	0.201652	-0.147009	-0.156676	-0.0210405	0.107027	0.0741213	0.0630113	0.00447349	0.00307135	0.0009243	0.000514687	0.000843775	0.00187342	0.0199578	0.037382	0.00320873	-0.0132494	-0.00937998	-0.000645979	0.000650582	0.00134563	0.000356051	0.000447233	0.000278307	0.000398825	0.867572	0.69048	-0.198833	-1.46934	-1.17865	-1.17209	1	1	1	1
LK3-G08	3	3	3	1	2	2	clonNat	869	2313	0.159668	0.267711	0.184275	0.259285	0.315662	0.0832297	-0.0370307	-0.0299788	-0.00817115	0.0223329	0.0584716	-0.0554106	0.00122255	0.00126533	0.00125588	0.00219719	0.00143026	0.00594438	0.015816	0.00768347	-0.000641195	-0.000664492	-0.00488329	0.00916402	0.000489973	0.000728459	0.000305213	0.000614127	0.00043289	0.00107412	0.404951	-0.902357	-0.870615	-0.365839	-2.31677	0.505553	0	1	0	1
LK3-H11	3	3	3	2	2	2	clonNat	374	1025	0.251461	0.313126	0.26087	0.2702	0.278886	0.29274	0.0547623	0.0154369	0.068424	0.0332481	0.0216955	0.154099	0.00142547	0.00135	0.00136152	0.00190707	0.00202979	0.00119346	-0.000843415	-0.00411846	-0.00571537	0.000842348	-0.00459121	-0.013572	0.000191313	0.000334575	0.000277474	0.000105405	0.000175629	0.000912876	-1.48739	-1.17863	-1.20713	0.156934	-0.275647	-1.54993	0	0	0	1
LK4-B01	3	3	2	2	2	1	clonNat	244	2558	0.188479	0.270562	0.185887	0.271135	0.255402	0.213879	-0.00821923	-0.0271276	-0.0065589	0.034183	-0.00178861	0.0752382	0.00083463	0.000993077	0.000875119	0.00102063	0.00147279	0.00109297	-0.00149519	-0.000202249	0.00257505	-0.00332039	0.00265503	-0.0120751	0.000444841	0.00071131	0.000330344	0.000279274	0.000236491	0.00177745	0.0614515	-0.997518	-0.0472944	-1.92279	1.03055	-1.5462	1	1	0	1
LK4-B12	2	1	1	2	2	1	Hyg	1166	2779	0.0831679	0.142997	0.152344	0.208536	0.263637	0.260595	-0.11353	-0.154693	-0.0401024	-0.0284161	0.00644628	0.121955	0.00386586	0.00249757	0.0011628	0.00206792	0.00175349	0.00076503	0.0181771	0.0278954	0.0066081	0.00199936	-0.000724829	-0.0156995	0.000714806	0.00107028	0.000412159	0.000174886	0.000166527	0.00073005	0.207542	0.411849	0.00583326	0.248611	-0.448473	-1.35134	0	0	1	0
LK4-D11	3	3	3	2	1	1	clonNat	791	630	0.130425	0.294196	0.214158	0.244074	0.254239	0.0634058	-0.066273	-0.00349296	0.0217118	0.00712235	-0.00295128	-0.0752345	0.00176037	0.00168455	0.0013304	0.00133181	0.00137622	0.00325145	0.0117173	-0.00303708	-0.00251771	-0.00633703	-0.0106269	0.00735495	0.000553204	0.000697774	0.000516384	0.000281332	0.000532915	0.000431934	0.880079	-1.31293	0.0201034	-0.999342	-0.656899	0.281707	1	1	1	1
LK4-H11	1	2	1	2	1	1	Hyg	729	2171	0.104398	0.179653	0.168236	0.228136	0.279301	0.14386	-0.0923002	-0.118036	-0.0242097	-0.00881651	0.0221098	0.00521943	0.00297779	0.00511347	0.00127618	0.00219148	0.00225682	0.00289436	0.0202172	0.0337283	0.00286439	0.000916099	0.00128977	-0.00397862	0.000754118	0.00118016	0.000365373	0.00015539	0.000170531	0.000200548	0.626498	-0.00495434	-0.554969	-0.195773	-0.0348513	-0.475693	1	0	0	0
LK5-C01	2	1	1		1		NA	714	3448	0.133729	0.231884	0.184602	NA	0.291873	NA	-0.0629698	-0.0658052	-0.00784409	NA	0.034682	NA	0.00430912	0.00176101	0.00122235	NA	0.00735502	NA	0.00410045	0.0138082	0.00183297	NA	-0.00537032	NA	0.000542471	0.000584259	0.000245808	NA	0.000275794	NA	-1.57041	0.232151	0.244368	NA	-0.188806	NA	1	0	1	1
LK5-C04	1	1	1	1	1	2	NA	423	3631	0.152856	0.19537	0.186528	0.285282	0.333465	0.135816	-0.043842	-0.102319	-0.00591764	0.0483299	0.0762739	-0.00282451	0.00126334	0.00155099	0.000765231	0.0007603	0.000937738	0.00222551	0.00409996	0.0221262	-0.00292713	-0.0102251	-0.0201355	0.00137794	0.000545221	0.000962291	0.000479059	0.000752643	0.00122238	0.00103148	-1.4085	0.479386	0.199652	-2.40379	-2.31917	-0.79397	1	1	1	1
LK5-C11	3	1	2	1	1	1	NA	413	3691	0.157611	0.227705	0.183455	0.225877	0.288986	0.186611	-0.0390872	-0.0699845	-0.00899088	-0.0110753	0.0317948	0.0479703	0.00149591	0.00144603	0.00137519	0.0020222	0.00152465	0.00169894	0.0128728	0.00912602	0.00753661	0.00473525	-0.00275631	-0.00560689	0.000363497	0.000934582	0.00028033	0.000203804	0.000355608	0.000599777	-0.0354037	-0.533147	-0.136739	0.395678	-1.34814	-1.6737	0	0	0	1
LK5-D09	2	2	2	2	2	2	clonNat	610	7860	0.196519	0.253352	0.225444	0.3174	0.328161	0.25506	-0.00017973	-0.0443374	0.0329978	0.0804474	0.0709706	0.116419	0.000979687	0.00144379	0.000663622	0.000519858	0.00079706	0.000856087	-0.00434379	0.0140503	-0.00580142	-0.00860286	-0.00251442	-0.0136967	0.000322553	0.000619992	0.000225135	0.000437982	0.000158485	0.000899273	-1.26001	-0.134089	-0.123579	-3.40233	-1.66466	-2.41088	1	0	0	0
LK5-E09	2	2	2	1	1	1	NA	1449	4841	0.184638	0.274419	0.228994	0.284889	0.324442	0.0935764	-0.0120609	-0.0232707	0.0365479	0.0479371	0.0672517	-0.0450639	0.00129072	0.00132035	0.000785287	0.00099843	0.000799345	0.00255405	0.00263774	0.010837	-0.00742287	0.00382119	-0.00611032	0.0091175	0.000262384	0.00062525	0.00031787	5.85577e-05	0.000276615	0.000298265	0.705185	0.999465	-0.287542	-0.610719	-2.53315	1.09833	0	1	0	1
LK5-F07	1	2	3	2	1	1	clonNat	484	5242	0.176152	0.272715	0.192921	0.321886	0.358645	0.122988	-0.020546	-0.0249747	0.000475365	0.0849339	0.101454	-0.0156523	0.00100214	0.00129662	0.00112431	0.000539996	0.000784361	0.00149723	0.0023046	0.0220081	0.00326411	-0.0112603	-0.0140768	0.00400673	0.000422723	0.000862062	0.000359504	0.000470149	0.000586586	0.000210263	-0.670919	0.0191396	-0.841998	-1.7131	-1.86714	-0.423566	1	1	1	0
LK5-F08	1	1	1	1	1	1	Hyg	906	3471	0.0487157	0.135966	0.138594	0.312796	0.342235	0.21596	-0.147983	-0.161723	-0.0538522	0.0758441	0.085044	0.0773202	0.00414598	0.0025218	0.0011692	0.00059185	0.00089478	0.00116117	0.0284176	0.0322555	0.0130011	-0.00846189	-0.0117982	-0.0116007	0.000695641	0.00103891	0.000300439	0.000310981	0.000402609	0.000624162	0.702433	0.598671	0.417923	-2.16661	-2.9996	-1.2505	1	0	0	1
LK5-G01	all	all	all	all	all	all	Hyg	651	3924	0.0930614	0.234477	0.193795	0.226867	0.262707	0.221879	-0.103637	-0.0632119	0.00134901	-0.0100853	0.00551588	0.083239	0.00401135	0.00126252	0.000784637	0.00169575	0.00186029	0.00110721	0.0412045	0.0135126	0.00512889	0.00175769	-0.00228698	-0.00943656	0.000493547	0.000720148	0.000370178	0.000283505	0.000246471	0.000580047	-0.323899	0.184265	-0.505051	-1.38929	-0.700441	-0.988672	0	1	0	1
LK5-G03	1	1	1	2	1	1	Hyg	394	3298	0.123899	0.193399	0.204126	0.234654	0.284812	0.194461	-0.0727999	-0.10429	0.0116796	-0.0022985	0.027621	0.0558212	0.00226864	0.00171873	0.000883606	0.0023111	0.00178053	0.00137455	0.0115574	0.0290067	-0.000968263	0.00716852	0.00107071	-0.00584594	0.000441301	0.00138008	0.000434951	0.000130213	0.000226629	0.000511547	0.389863	0.068089	-0.146093	1.19517	-2.40513	-0.944252	1	0	0	0
LK5-H12	2	2	2	2	1	1	clonNat	518	2857	0.1489	0.27764	0.226313	0.288931	0.314714	0.155176	-0.0477981	-0.0200495	0.0338666	0.0519786	0.0575234	0.016536	0.001309	0.00112029	0.000746638	0.000986818	0.00122768	0.00129037	0.00839697	0.00822717	-0.00581594	-0.0069143	-0.00419168	-0.00389877	0.000528879	0.000559231	0.000346189	0.000198367	0.000296379	0.000461651	-0.0525098	-0.308219	0.577954	-1.81526	-1.97551	-0.525483	1	0	0	1
LK6-A05	2	2	3	2	1	2	clonNat	569	961	0.186976	0.290006	0.235694	0.28593	0.320702	0.278432	-0.00972264	-0.00768298	0.0432481	0.0489778	0.0635112	0.139792	0.00147263	0.00163649	0.00119423	0.0010621	0.000908527	0.00202372	-0.00317573	0.00738072	-0.00478353	-0.00747315	-0.015276	-0.0204176	0.000349958	0.000943795	0.000551727	0.000268331	0.000855767	0.00098981	-1.75668	0.0681951	-0.614921	-0.853953	-1.80361	-1.28425	0	0	1	1
LK6-B07	2	2	2	2	2	2	Hyg	702	3517	0.125158	0.23349	0.16654	0.264475	0.303639	0.144578	-0.0715407	-0.0641994	-0.0259064	0.0275224	0.0464487	0.0059372	0.00441875	0.0023426	0.00139807	0.00138567	0.00206384	0.00621534	0.0239999	0.0251578	0.0078578	0.00203723	-0.000766666	0.000514232	0.000464922	0.000651359	0.000245203	0.000204152	0.000233697	0.00038278	0.332095	0.244084	-0.0835895	-0.831296	-1.33437	-0.0331463	0	0	1	1
LK6-B10	3	3	2	2	1	1	clonNat	537	1899	0.192795	0.214798	0.188129	0.289282	0.325334	0.101006	-0.00390338	-0.0828916	-0.00431658	0.0523297	0.0681428	-0.0376346	0.00119733	0.00169491	0.00168713	0.000815251	0.00119964	0.00514395	0.00071299	0.00972823	0.000794052	-0.00908757	-0.00807294	-0.00260517	0.00025654	0.000695918	0.000376727	0.000477391	0.000549453	0.00101659	-0.572665	-0.481131	-0.41671	-2.782	-1.46217	-0.774123	0	0	0	1
LK6-D06	2	1	1	1	1	1	Hyg	1109	3933	0.124978	0.194046	0.181078	0.204155	0.245965	0.138257	-0.0717207	-0.103644	-0.011368	-0.0327972	-0.0112256	-0.000383071	0.00366108	0.00149285	0.00107622	0.00302679	0.00460283	0.00318752	0.0106947	0.0221471	0.00263699	0.00146446	-0.0076946	0.00576445	0.0002976	0.000772148	0.000317639	0.000244044	0.000265075	0.000257359	-0.688895	0.113726	-0.138459	-0.473199	-0.414455	-0.788974	0	1	1	1
LK6-D07	3	2	2	2	1	2	Hyg	428	4237	0.159872	0.286961	0.239734	0.215404	0.26186	0.224428	-0.0368263	-0.0107287	0.047288	-0.0215479	0.00466914	0.0857872	0.00251081	0.00143972	0.000976704	0.00357011	0.00494387	0.00471916	0.00580736	0.0128805	-0.00253189	0.00756155	0.00380685	-0.000989651	0.000354505	0.00057875	0.000414482	0.000224432	0.000466648	0.000382877	0.296153	-0.466865	0.36547	1.59153	0.319336	-0.127223	0	1	0	1
[truncated: 6 more columns]

## Sheet: Tab 3. Cell concentrations
Flask	Time	Concentration_cell_ml	Volume	Time_interval	CumulativeTime	Bio_rep	Environment	Start_num_Cells
1	T0	18200000	2.8	0	0	R1	30SC3	NA
1	T1	2210000	22.6	12	12	R1	30SC3	50960000
1	T2	1350000	37	12	24	R1	30SC3	49946000
1	T3	1930000	27	12	36	R1	30SC3	49950000
1	T4	2700000	1	12	48	R1	30SC3	52110000
2	T0	17000000	3	0	0	R1	30SC3	NA
2	T1	3040000	16.5	12	12	R1	30SC3	51000000
2	T2	1550000	33	12	24	R1	30SC3	50160000
2	T3	5660000	9	12	36	R1	30SC3	51150000
2	T4	3570000	1	12	48	R1	30SC3	50940000
3	T0	17300000	2.9	0	0	R1	30SC3	NA
3	T1	3440000	14.6	12	12	R1	30SC3	50170000
3	T2	3200000	16	12	24	R1	30SC3	50224000
3	T3	3890000	13	12	36	R1	30SC3	51200000
3	T4	3890000	1	12	48	R1	30SC3	50570000
1	T0	20600000	2.5	0	0	R1	30SC5	NA
1	T1	4970000	10.1	12	12	R1	30SC5	51500000
1	T2	5060000	9.9	12	24	R1	30SC5	50197000
1	T3	5940000	8.5	12	36	R1	30SC5	50094000
1	T4	9350000	1	12	48	R1	30SC5	50490000
2	T0	24600000	2.1	0	0	R1	30SC5	NA
2	T1	8980000	5.6	12	12	R1	30SC5	51660000
2	T2	10800000	4.7	12	24	R1	30SC5	50288000
2	T3	19100000	3.2	12	36	R1	30SC5	50760000
2	T4	19600000	1	12	48	R1	30SC5	61120000
3	T0	26200000	1.9	0	0	R1	30SC5	NA
3	T1	12200000	4.1	12	12	R1	30SC5	49780000
3	T2	16200000	3.1	12	24	R1	30SC5	50020000
3	T3	15800000	3.2	12	36	R1	30SC5	50220000
3	T4	14300000	1	12	48	R1	30SC5	50560000
1	T0	18700000	2.7	0	0	R1	30SC7	NA
1	T1	3090000	16.2	12	12	R1	30SC7	50490000
1	T2	2650000	18.9	12	24	R1	30SC7	50058000
1	T3	4400000	11.5	12	36	R1	30SC7	50085000
1	T4	5220000	1	12	48	R1	30SC7	50600000
2	T0	17800000	2.8	0	0	R1	30SC7	NA
2	T1	4110000	12.2	12	12	R1	30SC7	49840000
2	T2	5140000	9.8	12	24	R1	30SC7	50142000
2	T3	10500000	4.8	12	36	R1	30SC7	50372000
2	T4	11500000	1	12	48	R1	30SC7	50400000
3	T0	19700000	2.6	0	0	R1	30SC7	NA
3	T1	6800000	7.4	12	12	R1	30SC7	51220000
3	T2	6600000	7.6	12	24	R1	30SC7	50320000
3	T3	7610000	6.7	12	36	R1	30SC7	50160000
3	T4	8860000	1	12	48	R1	30SC7	50987000
1	T0	19700000	2.6	0	0	R2	30SC3	NA
1	T1	2310000	21.6	12	12	R2	30SC3	51220000
1	T2	1550000	32.2	12	24	R2	30SC3	49896000
1	T3	2190000	22.9	12	36	R2	30SC3	49910000
1	T4	3120000	1	12	48	R2	30SC3	50151000
2	T0	19700000	2.6	0	0	R2	30SC3	NA
2	T1	2940000	17.1	12	12	R2	30SC3	51220000
2	T2	2700000	18.6	12	24	R2	30SC3	50274000
2	T3	3330000	15	12	36	R2	30SC3	50220000
2	T4	3650000	1	12	48	R2	30SC3	49950000
3	T0	20300000	2.5	0	0	R2	30SC3	NA
3	T1	3780000	13.3	12	12	R2	30SC3	50750000
3	T2	3780000	13.3	12	24	R2	30SC3	50274000
3	T3	4270000	11.8	12	36	R2	30SC3	50274000
3	T4	4620000	1	12	48	R2	30SC3	50386000
1	T0	24800000	2.05	0	0	R2	30SC5	NA
1	T1	5300000	9.5	12	12	R2	30SC5	50840000
1	T2	5220000	9.6	12	24	R2	30SC5	50350000
1	T3	4110000	12.2	12	36	R2	30SC5	50112000
1	T4	7050000	1	12	48	R2	30SC5	50142000
2	T0	27900000	1.8	0	0	R2	30SC5	NA
2	T1	10100000	5	12	12	R2	30SC5	50220000
2	T2	8920000	5.6	12	24	R2	30SC5	50500000
2	T3	12900000	3.9	12	36	R2	30SC5	49952000
2	T4	14800000	1	12	48	R2	30SC5	50310000
3	T0	27400000	1.9	0	0	R2	30SC5	NA
3	T1	12800000	3.9	12	12	R2	30SC5	52060000
3	T2	17000000	3	12	24	R2	30SC5	49920000
3	T3	19700000	2.6	12	36	R2	30SC5	51000000
3	T4	18700000	1	12	48	R2	30SC5	51220000
1	T0	18100000	2.7	0	0	R2	30SC7	NA
1	T1	3150000	15.9	12	12	R2	30SC7	48870000
1	T2	2940000	17.1	12	24	R2	30SC7	50085000
1	T3	3410000	14.7	12	36	R2	30SC7	50274000
1	T4	3970000	1	12	48	R2	30SC7	50127000
2	T0	19400000	2.6	0	0	R2	30SC7	NA
2	T1	4430000	11.3	12	12	R2	30SC7	50440000
2	T2	4080000	12.3	12	24	R2	30SC7	50059000
2	T3	5850000	8.6	12	36	R2	30SC7	50184000
2	T4	6940000	1	12	48	R2	30SC7	50310000
3	T0	23400000	2.2	0	0	R2	30SC7	NA
3	T1	7900000	6.4	12	12	R2	30SC7	51480000
3	T2	6660000	7.5	12	24	R2	30SC7	50560000
3	T3	7500000	6.7	12	36	R2	30SC7	49950000
3	T4	10100000	1	12	48	R2	30SC7	50250000
1	T0	7080000	7.1	0	0	R1	37SC3	NA
1	T1	8720000	5.8	11	11	R1	37SC3	50268000
1	T2	14700000	3.4	12	23	R1	37SC3	50576000
1	T3	16800000	3	12	35	R1	37SC3	49980000
1	T4	17300000	1	12	47	R1	37SC3	50400000
2	T0	7470000	6.7	0	0	R1	37SC3	NA
2	T1	6550000	7.7	11	11	R1	37SC3	50049000
2	T2	15800000	3.2	12	23	R1	37SC3	50435000
2	T3	15900000	3.2	12	35	R1	37SC3	50560000
2	T4	18000000	1	12	47	R1	37SC3	50880000
1	T0	9200000	3	0	0	R1	37SC5	NA
1	T1	3600000	13.9	10.66	10.66	R1	37SC5	27600000
1	T2	17700000	2.9	12	22.66	R1	37SC5	50040000
1	T3	15400000	3.3	12	34.66	R1	37SC5	51330000
1	T4	17000000	1	12	46.66	R1	37SC5	50820000
2	T0	13900000	2	0	0	R1	37SC5	NA
2	T1	12700000	4	10.66	10.66	R1	37SC5	27800000
2	T2	20100000	2.5	12	22.66	R1	37SC5	50800000
2	T3	20100000	2.5	12	34.66	R1	37SC5	50250000
2	T4	20800000	1	12	46.66	R1	37SC5	50250000
1	T0	7020000	3	0	0	R1	37SC7	NA
1	T1	821000	61	10.66	10.66	R1	37SC7	21060000
1	T2	3890000	12.9	12	22.66	R1	37SC7	50081000
1	T3	4860000	10.3	12	34.66	R1	37SC7	50181000
1	T4	5000000	1	12	46.66	R1	37SC7	50058000
2	T0	9090000	3	0	0	R1	37SC7	NA
2	T1	1310000	34	10.66	10.66	R1	37SC7	27270000
2	T2	6690000	7.5	12	22.66	R1	37SC7	44540000
2	T3	14300000	3.5	12	34.66	R1	37SC7	50175000
2	T4	18700000	1	12	46.66	R1	37SC7	50050000
1	T0	9660000	5.2	0	0	R2	37SC3	NA
1	T1	6600000	7.6	11	11	R2	37SC3	50232000
1	T2	16700000	3	12	23	R2	37SC3	50160000
1	T3	15300000	3.3	12	35	R2	37SC3	50100000
1	T4	15100000	1	12	47	R2	37SC3	50490000
2	T0	8950000	5.6	0	0	R2	37SC3	NA
2	T1	5660000	8.9	11	11	R2	37SC3	50120000
2	T2	15800000	3.2	12	23	R2	37SC3	50374000
2	T3	15500000	3.3	12	35	R2	37SC3	50560000
2	T4	16300000	1	12	47	R2	37SC3	51150000
1	T0	6100000	7.5	0	0	R2	37SC5	NA
1	T1	8830000	5.7	11	11	R2	37SC5	45750000
1	T2	16900000	3	12	23	R2	37SC5	50331000
1	T3	18000000	2.8	12	35	R2	37SC5	50700000
1	T4	20500000	1	12	47	R2	37SC5	50400000
2	T0	10800000	4.7	0	0	R2	37SC5	NA
2	T1	14400000	3.5	11	11	R2	37SC5	50760000
2	T2	18700000	2.7	12	23	R2	37SC5	50400000
2	T3	18000000	2.8	12	35	R2	37SC5	50490000
2	T4	18700000	1	12	47	R2	37SC5	50400000
1	T0	14000000	2.5	0	0	R2	37SC7	NA
1	T1	1500000	33.3	10.66	10.66	R2	37SC7	35000000
1	T2	3620000	13.8	12	22.66	R2	37SC7	49950000
1	T3	5600000	9	12	34.66	R2	37SC7	49956000
1	T4	5690000	1	12	46.66	R2	37SC7	50400000
2	T0	12700000	3	0	0	R2	37SC7	NA
2	T1	2520000	19.9	10.66	10.66	R2	37SC7	38100000
2	T2	6940000	7.2	12	22.66	R2	37SC7	50148000
2	T3	9180000	5.5	12	34.66	R2	37SC7	49968000
2	T4	11500000	1	12	46.66	R2	37SC7	50490000

## Sheet: Tab 4. Mutation & barcode info
Mut_ID	Gene.Use	isNeutral
1	in TRP2 (1)	FALSE
2	nearby KRE6	FALSE
3	in EAF1	FALSE
5	in VPS38	FALSE
7	in FUN30 (1)	FALSE
9	in TRM9	FALSE
10	nearby MET4	FALSE
11	nearby UTP22	FALSE
14	in DPB4	FALSE
15	in OCA1	FALSE
16	in ADE5,7	FALSE
17	nearby KRI1	FALSE
18	nearby PAH1	FALSE
19	nearby CCW12	FALSE
21	in RPL26B	FALSE
22	in GPP1	FALSE
23	nearby RPS22A	FALSE
24	nearby YLR264C-A	FALSE
25	in OXA1	FALSE
26	nearby SNF7	FALSE
27	in CSR1	FALSE
28	in UBP3 (1)	FALSE
29	in CPR6	FALSE
30	in PIH1	FALSE
33	in BUL1	FALSE
34	in PHO4 (1)	FALSE
35	in RPL31B (1)	FALSE
36	in SPT8 (1)	FALSE
39	in MAC1	FALSE
40	nearby YOL085W-A (1)	FALSE
41	in STH1	FALSE
42	in GPA2	FALSE
43	in VAM6	FALSE
44	in NOP16	FALSE
45	in MCK1	FALSE
46	in SSK1	FALSE
47	in SLX5	FALSE
49	nearby NUP188	FALSE
50	in SIR4 (1)	FALSE
52	in MSL1	FALSE
53	in UME6	FALSE
55	in LAT1	FALSE
57	nearby WHI2	FALSE
58	in KAP123	FALSE
59	in RRP46	FALSE
60	in RPL35B	FALSE
61	in GET2	FALSE
62	in RGS2	FALSE
63	in SLX8 (1)	FALSE
64	in YOR139C	FALSE
66	in PPM1	FALSE
67	in PTR3	FALSE
68	nearby OST4	FALSE
69	in BRR1	FALSE
70	in MME1	FALSE
71	in RSC30	FALSE
72	in RPS14B	FALSE
73	nearby SRP40	FALSE
75	in SPT8 (2)	FALSE
76	in RTG1	FALSE
77	in HFI1	FALSE
78	nearby HO	FALSE
79	in PHO4 (2)	FALSE
80	in UBP1	FALSE
81	in RPL2A	FALSE
82	nearby PDE2	FALSE
83	in SIR4 (2)	FALSE
84	nearby RPL16A (1)	FALSE
85	in SLX8 (2)	FALSE
86	in VPS36	FALSE
88	in STM1	FALSE
92	in RPL16A	FALSE
93	nearby VMA7	FALSE
94	nearby NCP1	FALSE
95	in UBP3 (2)	FALSE
96	nearby YOL085W-A (2)	FALSE
97	in RPL31B (2)	FALSE
101	in HOS4	FALSE
103	in SUM1	FALSE
104	in FUN30 (2)	FALSE
105	in EBS1	FALSE
107	in PDE2	FALSE
108	in TRP2 (2)	FALSE
109	nearby SRB2	FALSE
110	in SCJ1	FALSE
114	in STE24	FALSE
115	in FLC2	FALSE
117	in NOT3	FALSE
119	in CBS1	FALSE
120	nearby RPL16A (2)	FALSE
121	in COG8	FALSE
122	in SIR3	FALSE
123	nearby SFP1	FALSE
124	nearby NUP157	FALSE
127	in MPC2	FALSE
6	nearby MET2	TRUE
51	nearby FIT2	TRUE
91	nearby COA6	TRUE
99	nearby TDA11	TRUE
102	nearby YSP2	TRUE

## Sheet: Tab 5. Mutation effects
Environment	Strain	Mut_ID	avgS	seS	Mean_GR	Std_err	mutCall	minCI	maxCI
30SC3	LK1-A02	1	0.00264638	0.00830233	0.080408	0.00432213	Neutral	-0.0187736	0.0240664
30SC3	LK1-A02	2	0.0270361	0.0084946	0.080408	0.00432213	Beneficial	0.00512004	0.0489522
30SC3	LK1-A02	3	0.0251166	0.0116094	0.080408	0.00432213	Neutral	-0.00483576	0.0550689
30SC3	LK1-A02	5	0.000333294	0.007644	0.080408	0.00432213	Neutral	-0.0193882	0.0200548
30SC3	LK1-A02	7	0.0290407	0.00618594	0.080408	0.00432213	Beneficial	0.013081	0.0450005
30SC3	LK1-A02	10	0.00404534	0.00588764	0.080408	0.00432213	Neutral	-0.0111448	0.0192355
30SC3	LK1-A02	11	-0.00707183	0.00882707	0.080408	0.00432213	Neutral	-0.0298457	0.015702
30SC3	LK1-A02	14	0.0437791	0.0147382	0.080408	0.00432213	Beneficial	0.00575448	0.0818037
30SC3	LK1-A02	15	0.0826785	0.00628188	0.080408	0.00432213	Beneficial	0.0664712	0.0988857
30SC3	LK1-A02	17	0.00402512	0.00675365	0.080408	0.00432213	Neutral	-0.0133993	0.0214495
30SC3	LK1-A02	18	0.0147465	0.0369235	0.080408	0.00432213	Neutral	-0.0805161	0.110009
30SC3	LK1-A02	19	0.016152	0.020387	0.080408	0.00432213	Neutral	-0.0364463	0.0687504
30SC3	LK1-A02	21	0.024406	0.0221943	0.080408	0.00432213	Neutral	-0.0328552	0.0816673
30SC3	LK1-A02	22	0.0103843	0.0123159	0.080408	0.00432213	Neutral	-0.0213908	0.0421594
30SC3	LK1-A02	26	-0.00144153	0.0388021	0.080408	0.00432213	Neutral	-0.101551	0.0986678
30SC3	LK1-A02	27	-0.00174348	0.00822031	0.080408	0.00432213	Neutral	-0.0229519	0.0194649
30SC3	LK1-A02	29	0.011121	0.0107916	0.080408	0.00432213	Neutral	-0.0167213	0.0389633
30SC3	LK1-A02	30	0.0101374	0.0123407	0.080408	0.00432213	Neutral	-0.0217016	0.0419765
30SC3	LK1-A02	33	-0.00189391	0.0140491	0.080408	0.00432213	Neutral	-0.0381405	0.0343527
30SC3	LK1-A02	35	0.0255946	0.00826754	0.080408	0.00432213	Beneficial	0.00426435	0.0469248
30SC3	LK1-A02	39	0.10036	0.0116517	0.080408	0.00432213	Beneficial	0.0702988	0.130421
30SC3	LK1-A02	40	0.0268236	0.0130554	0.080408	0.00432213	Neutral	-0.00685936	0.0605065
30SC3	LK1-A02	43	0.0379964	0.0128784	0.080408	0.00432213	Beneficial	0.00477016	0.0712227
30SC3	LK1-A02	44	0.0231809	0.00627742	0.080408	0.00432213	Beneficial	0.00698512	0.0393766
30SC3	LK1-A02	46	0.0342687	0.0132	0.080408	0.00432213	Beneficial	0.000212643	0.0683247
30SC3	LK1-A02	50	-0.0407008	0.0256747	0.080408	0.00432213	Neutral	-0.106941	0.0255398
30SC3	LK1-A02	53	0.0687585	0.0209988	0.080408	0.00432213	Beneficial	0.0145817	0.122935
30SC3	LK1-A02	55	0.0356213	0.00987236	0.080408	0.00432213	Beneficial	0.0101506	0.061092
30SC3	LK1-A02	57	-0.00918456	0.0284304	0.080408	0.00432213	Neutral	-0.0825349	0.0641658
30SC3	LK1-A02	58	0.0108219	0.0068587	0.080408	0.00432213	Neutral	-0.00687359	0.0285173
30SC3	LK1-A02	59	0.037226	0.0116424	0.080408	0.00432213	Beneficial	0.0071887	0.0672634
30SC3	LK1-A02	60	0.0327194	0.00977008	0.080408	0.00432213	Beneficial	0.00751257	0.0579262
30SC3	LK1-A02	62	-0.00364925	0.0164412	0.080408	0.00432213	Neutral	-0.0460675	0.038769
30SC3	LK1-A02	66	0.0660644	0.00571314	0.080408	0.00432213	Beneficial	0.0513245	0.0808043
30SC3	LK1-A02	67	0.0554309	0.0103039	0.080408	0.00432213	Beneficial	0.0288469	0.082015
30SC3	LK1-A02	68	0.0107809	0.00774275	0.080408	0.00432213	Neutral	-0.00919543	0.0307572
30SC3	LK1-A02	69	0.0413927	0.0119658	0.080408	0.00432213	Beneficial	0.0105209	0.0722645
30SC3	LK1-A02	70	0.0110959	0.0112164	0.080408	0.00432213	Neutral	-0.0178424	0.0400341
30SC3	LK1-A02	71	0.0490579	0.00667046	0.080408	0.00432213	Beneficial	0.0318481	0.0662677
30SC3	LK1-A02	72	0.0518513	0.00926104	0.080408	0.00432213	Beneficial	0.0279578	0.0757448
30SC3	LK1-A02	73	0.000127583	0.014033	0.080408	0.00432213	Neutral	-0.0360774	0.0363326
30SC3	LK1-A02	76	0.0681366	0.0111206	0.080408	0.00432213	Beneficial	0.0394456	0.0968277
30SC3	LK1-A02	80	0.000542021	0.0065796	0.080408	0.00432213	Neutral	-0.0164333	0.0175174
30SC3	LK1-A02	81	0.0627715	0.00819843	0.080408	0.00432213	Beneficial	0.0416195	0.0839235
30SC3	LK1-A02	82	-0.0014207	0.0160734	0.080408	0.00432213	Neutral	-0.0428901	0.0400487
30SC3	LK1-A02	83	-0.0293691	0.0184198	0.080408	0.00432213	Neutral	-0.076892	0.0181539
30SC3	LK1-A02	84	0.0345665	0.0180435	0.080408	0.00432213	Neutral	-0.0119857	0.0811187
30SC3	LK1-A02	85	-0.00671315	0.0110833	0.080408	0.00432213	Neutral	-0.0353082	0.0218819
30SC3	LK1-A02	86	0.0262536	0.00990881	0.080408	0.00432213	Beneficial	0.000688887	0.0518183
30SC3	LK1-A02	88	0.0192224	0.011935	0.080408	0.00432213	Neutral	-0.0115698	0.0500147
30SC3	LK1-A02	92	0.0499167	0.0176393	0.080408	0.00432213	Beneficial	0.00440741	0.095426
30SC3	LK1-A02	94	0.0363741	0.00962793	0.080408	0.00432213	Beneficial	0.011534	0.0612141
30SC3	LK1-A02	96	0.0421823	0.0194484	0.080408	0.00432213	Neutral	-0.00799456	0.0923592
30SC3	LK1-A02	97	0.0328805	0.0182599	0.080408	0.00432213	Neutral	-0.0142301	0.079991
30SC3	LK1-A02	101	-0.00905904	0.00755403	0.080408	0.00432213	Neutral	-0.0285484	0.0104303
30SC3	LK1-A02	103	0.0231612	0.00962234	0.080408	0.00432213	Neutral	-0.00166444	0.0479868
30SC3	LK1-A02	104	0.0281499	0.00688867	0.080408	0.00432213	Beneficial	0.0103772	0.0459227
30SC3	LK1-A02	105	0.0318752	0.00884431	0.080408	0.00432213	Beneficial	0.00905691	0.0546936
30SC3	LK1-A02	108	-0.00115068	0.00718975	0.080408	0.00432213	Neutral	-0.0197002	0.0173989
30SC3	LK1-A02	110	0.0345815	0.0115353	0.080408	0.00432213	Beneficial	0.00482033	0.0643427
30SC3	LK1-A02	114	0.0178184	0.00645183	0.080408	0.00432213	Beneficial	0.00117266	0.0344641
30SC3	LK1-A02	115	0.0531768	0.00664216	0.080408	0.00432213	Beneficial	0.03604	0.0703135
30SC3	LK1-A02	121	0.0216033	0.0287382	0.080408	0.00432213	Neutral	-0.0525412	0.0957479
30SC3	LK1-A02	122	-0.0194306	0.021656	0.080408	0.00432213	Neutral	-0.075303	0.0364419
30SC3	LK1-A02	123	0.046286	0.0109394	0.080408	0.00432213	Beneficial	0.0180624	0.0745096
30SC3	LK1-A02	124	-0.00278154	0.00555748	0.080408	0.00432213	Neutral	-0.0171198	0.0115568
30SC3	LK1-A02	127	0.0337085	0.0166002	0.080408	0.00432213	Neutral	-0.00912005	0.0765371
30SC3	LK1-B03	1	-0.00664219	0.00567858	0.143233	0.00190025	Neutral	-0.0212929	0.00800854
30SC3	LK1-B03	2	0.0266222	0.00374084	0.143233	0.00190025	Beneficial	0.0169708	0.0362735
30SC3	LK1-B03	3	0.0291623	0.00878567	0.143233	0.00190025	Beneficial	0.00649528	0.0518294
30SC3	LK1-B03	5	0.0355886	0.00983533	0.143233	0.00190025	Beneficial	0.0102134	0.0609637
30SC3	LK1-B03	7	0.0305885	0.00296757	0.143233	0.00190025	Beneficial	0.0229322	0.0382448
30SC3	LK1-B03	10	0.000450879	0.00372636	0.143233	0.00190025	Neutral	-0.00916312	0.0100649
30SC3	LK1-B03	11	0.00194181	0.00709295	0.143233	0.00190025	Neutral	-0.016358	0.0202416
30SC3	LK1-B03	14	0.0271438	0.00662398	0.143233	0.00190025	Beneficial	0.0100539	0.0442337
30SC3	LK1-B03	15	0.0511101	0.00264662	0.143233	0.00190025	Beneficial	0.0442818	0.0579384
30SC3	LK1-B03	17	-0.000444958	0.0036259	0.143233	0.00190025	Neutral	-0.00979979	0.00890987
30SC3	LK1-B03	18	-0.00348756	0.00369722	0.143233	0.00190025	Neutral	-0.0130264	0.00605127
30SC3	LK1-B03	19	0.00923586	0.00775686	0.143233	0.00190025	Neutral	-0.0107768	0.0292486
30SC3	LK1-B03	21	0.0161378	0.013966	0.143233	0.00190025	Neutral	-0.0198945	0.0521702
30SC3	LK1-B03	23	0.0272086	0.018085	0.143233	0.00190025	Neutral	-0.0194506	0.0738678
30SC3	LK1-B03	26	-0.00145916	0.00591017	0.143233	0.00190025	Neutral	-0.0167074	0.0137891
30SC3	LK1-B03	27	-0.00621679	0.00598035	0.143233	0.00190025	Neutral	-0.0216461	0.0092125
30SC3	LK1-B03	29	-0.00534101	0.00594374	0.143233	0.00190025	Neutral	-0.0206759	0.00999384
30SC3	LK1-B03	35	0.0078275	0.00442772	0.143233	0.00190025	Neutral	-0.00359601	0.019251
30SC3	LK1-B03	36	0.0486685	0.0108266	0.143233	0.00190025	Beneficial	0.0207358	0.0766012
30SC3	LK1-B03	39	0.0306448	0.016804	0.143233	0.00190025	Neutral	-0.0127095	0.0739991
30SC3	LK1-B03	40	0.0732402	0.00832441	0.143233	0.00190025	Beneficial	0.0517633	0.0947172
30SC3	LK1-B03	42	0.0163771	0.0101023	0.143233	0.00190025	Neutral	-0.00968676	0.042441
30SC3	LK1-B03	43	-0.00664401	0.0114661	0.143233	0.00190025	Neutral	-0.0362266	0.0229386
30SC3	LK1-B03	44	0.00835549	0.00386516	0.143233	0.00190025	Neutral	-0.00161661	0.0183276
30SC3	LK1-B03	46	0.00754003	0.00608676	0.143233	0.00190025	Neutral	-0.00816381	0.0232439
30SC3	LK1-B03	50	-0.0525873	0.0116355	0.143233	0.00190025	Deleterious	-0.0826068	-0.0225678
30SC3	LK1-B03	55	0.0297506	0.00726799	0.143233	0.00190025	Beneficial	0.0109992	0.048502
30SC3	LK1-B03	58	0.0202506	0.00422695	0.143233	0.00190025	Beneficial	0.00934506	0.0311561
30SC3	LK1-B03	59	0.017795	0.00759576	0.143233	0.00190025	Neutral	-0.00180207	0.037392
30SC3	LK1-B03	60	0.0050379	0.0134913	0.143233	0.00190025	Neutral	-0.0297696	0.0398454
30SC3	LK1-B03	61	-0.0374969	0.00956566	0.143233	0.00190025	Deleterious	-0.0621763	-0.0128175
30SC3	LK1-B03	62	0.000602464	0.0106275	0.143233	0.00190025	Neutral	-0.0268164	0.0280214
30SC3	LK1-B03	63	-0.00232431	0.00723569	0.143233	0.00190025	Neutral	-0.0209924	0.0163438
30SC3	LK1-B03	66	0.0419399	0.00393431	0.143233	0.00190025	Beneficial	0.0317894	0.0520904
30SC3	LK1-B03	67	0.0669923	0.00511886	0.143233	0.00190025	Beneficial	0.0537856	0.0801989
30SC3	LK1-B03	68	0.00624643	0.00556546	0.143233	0.00190025	Neutral	-0.00811246	0.0206053
30SC3	LK1-B03	69	-0.00297643	0.00609771	0.143233	0.00190025	Neutral	-0.0187085	0.0127557
30SC3	LK1-B03	70	0.00539201	0.00688729	0.143233	0.00190025	Neutral	-0.0123772	0.0231612
30SC3	LK1-B03	71	0.0409352	0.00537403	0.143233	0.00190025	Beneficial	0.0270702	0.0548002
30SC3	LK1-B03	72	0.0487998	0.00500691	0.143233	0.00190025	Beneficial	0.0358819	0.0617176
30SC3	LK1-B03	75	0.0339155	0.0109167	0.143233	0.00190025	Beneficial	0.00575039	0.0620806
30SC3	LK1-B03	76	-0.00844152	0.0115876	0.143233	0.00190025	Neutral	-0.0383376	0.0214545
30SC3	LK1-B03	80	0.00953024	0.00820317	0.143233	0.00190025	Neutral	-0.0116339	0.0306944
30SC3	LK1-B03	81	0.0588393	0.00337385	0.143233	0.00190025	Beneficial	0.0501348	0.0675439
30SC3	LK1-B03	82	-0.00877	0.0213413	0.143233	0.00190025	Neutral	-0.0638306	0.0462906
30SC3	LK1-B03	83	-0.0865481	0.0269242	0.143233	0.00190025	Deleterious	-0.156013	-0.0170836
30SC3	LK1-B03	84	0.0277116	0.00354724	0.143233	0.00190025	Beneficial	0.0185597	0.0368635
30SC3	LK1-B03	85	0.00439704	0.0052947	0.143233	0.00190025	Neutral	-0.00926329	0.0180574
30SC3	LK1-B03	86	0.00411749	0.00707502	0.143233	0.00190025	Neutral	-0.0141361	0.022371
30SC3	LK1-B03	88	0.00989233	0.00450474	0.143233	0.00190025	Neutral	-0.0017299	0.0215146
30SC3	LK1-B03	92	0.0301658	0.00281534	0.143233	0.00190025	Beneficial	0.0229023	0.0374294
30SC3	LK1-B03	94	0.00521506	0.0158952	0.143233	0.00190025	Neutral	-0.0357946	0.0462247
30SC3	LK1-B03	97	0.020081	0.00616775	0.143233	0.00190025	Beneficial	0.00416825	0.0359938
30SC3	LK1-B03	101	-0.0178464	0.00714614	0.143233	0.00190025	Neutral	-0.0362834	0.000590663
30SC3	LK1-B03	103	0.0346145	0.00343583	0.143233	0.00190025	Beneficial	0.02575	0.0434789
30SC3	LK1-B03	104	0.0303907	0.00314903	0.143233	0.00190025	Beneficial	0.0222662	0.0385152
30SC3	LK1-B03	105	0.035516	0.00523868	0.143233	0.00190025	Beneficial	0.0220002	0.0490318
30SC3	LK1-B03	108	-0.00399787	0.00432314	0.143233	0.00190025	Neutral	-0.0151516	0.00715584
30SC3	LK1-B03	110	0.0337201	0.00605637	0.143233	0.00190025	Beneficial	0.0180947	0.0493456
30SC3	LK1-B03	114	0.0528173	0.00310748	0.143233	0.00190025	Beneficial	0.0448	0.0608346
30SC3	LK1-B03	115	0.0603726	0.011145	0.143233	0.00190025	Beneficial	0.0316184	0.0891267
30SC3	LK1-B03	117	0.0945691	0.00859122	0.143233	0.00190025	Beneficial	0.0724037	0.116734
30SC3	LK1-B03	121	-0.000378894	0.00391537	0.143233	0.00190025	Neutral	-0.0104806	0.00972276
30SC3	LK1-B03	122	-0.0410856	0.017434	0.143233	0.00190025	Neutral	-0.0860654	0.00389418
30SC3	LK1-B03	123	0.026614	0.00655535	0.143233	0.00190025	Beneficial	0.00970118	0.0435268
30SC3	LK1-B03	124	-0.0118104	0.00281591	0.143233	0.00190025	Deleterious	-0.0190755	-0.0045454
30SC3	LK1-B03	127	0.0116142	0.0075071	0.143233	0.00190025	Neutral	-0.00775414	0.0309825
30SC3	LK1-B05	1	0.0518681	0.0260888	0.108056	0.00499461	Neutral	-0.0154411	0.119177
30SC3	LK1-B05	2	0.0554657	0.00682901	0.108056	0.00499461	Beneficial	0.0378468	0.0730845
30SC3	LK1-B05	3	0.0418752	0.022725	0.108056	0.00499461	Neutral	-0.0167553	0.100506
30SC3	LK1-B05	7	0.0476027	0.00714956	0.108056	0.00499461	Beneficial	0.0291569	0.0660486
30SC3	LK1-B05	10	0.000190117	0.0115045	0.108056	0.00499461	Neutral	-0.0294914	0.0298716
30SC3	LK1-B05	14	0.0489595	0.00790664	0.108056	0.00499461	Beneficial	0.0285604	0.0693586
30SC3	LK1-B05	15	0.0819543	0.00629172	0.108056	0.00499461	Beneficial	0.0657216	0.0981869
30SC3	LK1-B05	17	0.0276403	0.00836675	0.108056	0.00499461	Beneficial	0.0060541	0.0492265
30SC3	LK1-B05	21	0.0426112	0.01278	0.108056	0.00499461	Beneficial	0.0096389	0.0755835
30SC3	LK1-B05	23	0.0376587	0.0108547	0.108056	0.00499461	Beneficial	0.0096536	0.0656638
30SC3	LK1-B05	27	0.0206488	0.0156992	0.108056	0.00499461	Neutral	-0.0198552	0.0611529
30SC3	LK1-B05	29	0.0146302	0.00876849	0.108056	0.00499461	Neutral	-0.00799254	0.0372529
30SC3	LK1-B05	35	0.017824	0.00884539	0.108056	0.00499461	Neutral	-0.00499714	0.0406451
30SC3	LK1-B05	40	0.0480644	0.0288243	0.108056	0.00499461	Neutral	-0.0263023	0.122431
30SC3	LK1-B05	44	0.0152354	0.00798787	0.108056	0.00499461	Neutral	-0.00537329	0.0358441
30SC3	LK1-B05	50	-0.0460275	0.0148012	0.108056	0.00499461	Deleterious	-0.0842145	-0.0078405
30SC3	LK1-B05	55	0.0195447	0.0158645	0.108056	0.00499461	Neutral	-0.0213857	0.0604751
30SC3	LK1-B05	58	0.0199604	0.0116831	0.108056	0.00499461	Neutral	-0.0101821	0.0501028
30SC3	LK1-B05	59	0.00856168	0.0148552	0.108056	0.00499461	Neutral	-0.0297648	0.0468882
30SC3	LK1-B05	60	0.110698	0.0119787	0.108056	0.00499461	Beneficial	0.0797931	0.141603
30SC3	LK1-B05	62	0.0002966	0.0102174	0.108056	0.00499461	Neutral	-0.0260643	0.0266575
30SC3	LK1-B05	66	0.035252	0.00657436	0.108056	0.00499461	Beneficial	0.0182902	0.0522139
30SC3	LK1-B05	67	0.0750413	0.0119022	0.108056	0.00499461	Beneficial	0.0443336	0.105749
30SC3	LK1-B05	68	0.0109613	0.0105992	0.108056	0.00499461	Neutral	-0.0163846	0.0383072
30SC3	LK1-B05	69	0.0220564	0.013311	0.108056	0.00499461	Neutral	-0.012286	0.0563988
30SC3	LK1-B05	71	0.0206189	0.00797145	0.108056	0.00499461	Beneficial	5.25178e-05	0.0411852
30SC3	LK1-B05	72	0.0629803	0.00616771	0.108056	0.00499461	Beneficial	0.0470676	0.078893
30SC3	LK1-B05	80	0.00655935	0.0169553	0.108056	0.00499461	Neutral	-0.0371853	0.050304
30SC3	LK1-B05	81	0.0794049	0.00689377	0.108056	0.00499461	Beneficial	0.0616189	0.0971908
30SC3	LK1-B05	84	0.0435893	0.00900016	0.108056	0.00499461	Beneficial	0.0203689	0.0668097
30SC3	LK1-B05	85	-0.0185159	0.0212889	0.108056	0.00499461	Neutral	-0.0734413	0.0364094
30SC3	LK1-B05	88	0.0627813	0.00921234	0.108056	0.00499461	Beneficial	0.0390135	0.0865492
30SC3	LK1-B05	92	0.062335	0.0107923	0.108056	0.00499461	Beneficial	0.0344909	0.090179
30SC3	LK1-B05	97	0.0949221	0.0117557	0.108056	0.00499461	Beneficial	0.0645925	0.125252
30SC3	LK1-B05	101	0.0118058	0.0153447	0.108056	0.00499461	Neutral	-0.0277836	0.0513951
30SC3	LK1-B05	103	0.0411917	0.00725103	0.108056	0.00499461	Beneficial	0.0224841	0.0598994
30SC3	LK1-B05	104	0.0482593	0.00644724	0.108056	0.00499461	Beneficial	0.0316254	0.0648932
30SC3	LK1-B05	105	0.0113366	0.0179722	0.108056	0.00499461	Neutral	-0.0350316	0.0577048
30SC3	LK1-B05	108	-0.00405968	0.0110798	0.108056	0.00499461	Neutral	-0.0326455	0.0245261
30SC3	LK1-B05	110	0.0120172	0.0151253	0.108056	0.00499461	Neutral	-0.027006	0.0510403
30SC3	LK1-B05	114	0.0211361	0.00761622	0.108056	0.00499461	Beneficial	0.00148629	0.040786
30SC3	LK1-B05	115	0.0489926	0.00638384	0.108056	0.00499461	Beneficial	0.0325223	0.0654629
30SC3	LK1-B05	117	0.0829372	0.0230327	0.108056	0.00499461	Beneficial	0.0235128	0.142361
30SC3	LK1-B05	123	0.0440019	0.00974761	0.108056	0.00499461	Beneficial	0.018853	0.0691507
30SC3	LK1-B05	124	-0.000843571	0.0062789	0.108056	0.00499461	Neutral	-0.0170431	0.015356
30SC3	LK1-B05	127	0.014871	0.0155835	0.108056	0.00499461	Neutral	-0.0253344	0.0550764
30SC3	LK1-C09	1	0.00157647	0.00703922	0.149132	0.00432219	Neutral	-0.0165847	0.0197376
30SC3	LK1-C09	2	0.0122665	0.00765078	0.149132	0.00432219	Neutral	-0.00747248	0.0320055
30SC3	LK1-C09	3	0.0236944	0.0105176	0.149132	0.00432219	Neutral	-0.0034409	0.0508298
30SC3	LK1-C09	7	0.0159198	0.00656496	0.149132	0.00432219	Neutral	-0.00101781	0.0328574
30SC3	LK1-C09	9	0.000106649	0.0106335	0.149132	0.00432219	Neutral	-0.0273278	0.0275411
30SC3	LK1-C09	10	0.0023909	0.00600143	0.149132	0.00432219	Neutral	-0.0130928	0.0178746
30SC3	LK1-C09	11	-0.00393236	0.007728	0.149132	0.00432219	Neutral	-0.0238706	0.0160059
30SC3	LK1-C09	14	0.0363608	0.01393	0.149132	0.00432219	Beneficial	0.000421533	0.0723001
30SC3	LK1-C09	15	0.0401581	0.00684809	0.149132	0.00432219	Beneficial	0.02249	0.0578261
30SC3	LK1-C09	17	-0.00958172	0.00550127	0.149132	0.00432219	Neutral	-0.023775	0.00461156
30SC3	LK1-C09	18	0.00910882	0.0140119	0.149132	0.00432219	Neutral	-0.0270418	0.0452595
30SC3	LK1-C09	21	0.0163596	0.0124291	0.149132	0.00432219	Neutral	-0.0157076	0.0484267
30SC3	LK1-C09	22	0.0146593	0.0127804	0.149132	0.00432219	Neutral	-0.018314	0.0476326
30SC3	LK1-C09	26	-0.00288323	0.00829454	0.149132	0.00432219	Neutral	-0.0242831	0.0185167
30SC3	LK1-C09	29	-0.00208643	0.0162168	0.149132	0.00432219	Neutral	-0.0439257	0.0397528
30SC3	LK1-C09	35	0.0225977	0.00954077	0.149132	0.00432219	Neutral	-0.00201745	0.0472129
30SC3	LK1-C09	39	0.0250393	0.0158885	0.149132	0.00432219	Neutral	-0.015953	0.0660316
30SC3	LK1-C09	40	0.0318034	0.00637814	0.149132	0.00432219	Beneficial	0.0153478	0.048259
30SC3	LK1-C09	44	0.014675	0.00913965	0.149132	0.00432219	Neutral	-0.00890532	0.0382552
30SC3	LK1-C09	46	-0.0174966	0.0208809	0.149132	0.00432219	Neutral	-0.0713692	0.036376
30SC3	LK1-C09	50	0.00584624	0.0148174	0.149132	0.00432219	Neutral	-0.0323826	0.0440751
30SC3	LK1-C09	53	0.0151373	0.0100549	0.149132	0.00432219	Neutral	-0.0108043	0.041079
30SC3	LK1-C09	55	-0.0016872	0.00994852	0.149132	0.00432219	Neutral	-0.0273544	0.02398
30SC3	LK1-C09	58	0.00850963	0.00658833	0.149132	0.00432219	Neutral	-0.00848826	0.0255075
30SC3	LK1-C09	59	0.00337244	0.00825729	0.149132	0.00432219	Neutral	-0.0179314	0.0246762
30SC3	LK1-C09	60	0.0156382	0.00904117	0.149132	0.00432219	Neutral	-0.00768801	0.0389644
30SC3	LK1-C09	62	-0.0105054	0.00600337	0.149132	0.00432219	Neutral	-0.0259941	0.0049833
30SC3	LK1-C09	63	-0.0170231	0.0125587	0.149132	0.00432219	Neutral	-0.0494246	0.0153785
30SC3	LK1-C09	66	0.0137765	0.00582666	0.149132	0.00432219	Neutral	-0.00125632	0.0288093
30SC3	LK1-C09	67	0.0351439	0.00991986	0.149132	0.00432219	Beneficial	0.00955072	0.0607372
30SC3	LK1-C09	68	0.00390982	0.00716712	0.149132	0.00432219	Neutral	-0.0145814	0.022401
30SC3	LK1-C09	70	-0.00524646	0.012236	0.149132	0.00432219	Neutral	-0.0368154	0.0263225
30SC3	LK1-C09	71	0.0175299	0.00906339	0.149132	0.00432219	Neutral	-0.00585364	0.0409134
30SC3	LK1-C09	72	0.0270544	0.010321	0.149132	0.00432219	Beneficial	0.000426169	0.0536826
30SC3	LK1-C09	73	0.0130965	0.0101639	0.149132	0.00432219	Neutral	-0.0131264	0.0393194
30SC3	LK1-C09	75	0.10656	0.0206757	0.149132	0.00432219	Beneficial	0.0532166	0.159903
30SC3	LK1-C09	76	0.0225731	0.00862442	0.149132	0.00432219	Beneficial	0.00032211	0.0448241
30SC3	LK1-C09	80	0.0122552	0.00874326	0.149132	0.00432219	Neutral	-0.0103024	0.0348128
30SC3	LK1-C09	81	0.0458686	0.00621676	0.149132	0.00432219	Beneficial	0.0298294	0.0619078
30SC3	LK1-C09	82	-0.00437199	0.0120865	0.149132	0.00432219	Neutral	-0.0355551	0.0268111
30SC3	LK1-C09	84	0.0274165	0.00777303	0.149132	0.00432219	Beneficial	0.00736204	0.0474709
30SC3	LK1-C09	85	0.0108511	0.0104269	0.149132	0.00432219	Neutral	-0.0160504	0.0377525
30SC3	LK1-C09	88	0.0251026	0.00828541	0.149132	0.00432219	Beneficial	0.00372628	0.046479
30SC3	LK1-C09	92	0.0265858	0.00577161	0.149132	0.00432219	Beneficial	0.011695	0.0414765
30SC3	LK1-C09	96	0.0294806	0.00965971	0.149132	0.00432219	Beneficial	0.00455854	0.0544026
30SC3	LK1-C09	97	0.0274328	0.0460567	0.149132	0.00432219	Neutral	-0.0913935	0.146259
30SC3	LK1-C09	101	-0.00469201	0.0120429	0.149132	0.00432219	Neutral	-0.0357627	0.0263787
30SC3	LK1-C09	103	0.0303339	0.00527586	0.149132	0.00432219	Beneficial	0.0167222	0.0439457
30SC3	LK1-C09	104	0.0104274	0.00613056	0.149132	0.00432219	Neutral	-0.00538939	0.0262443
30SC3	LK1-C09	105	0.0350931	0.00681475	0.149132	0.00432219	Beneficial	0.0175111	0.0526752
30SC3	LK1-C09	107	-0.0149023	0.0188378	0.149132	0.00432219	Neutral	-0.063504	0.0336993
30SC3	LK1-C09	108	-0.00133619	0.00644753	0.149132	0.00432219	Neutral	-0.0179708	0.0152984
30SC3	LK1-C09	110	0.0198589	0.00624412	0.149132	0.00432219	Beneficial	0.00374907	0.0359687
30SC3	LK1-C09	114	0.00247892	0.00738725	0.149132	0.00432219	Neutral	-0.0165802	0.021538
30SC3	LK1-C09	115	0.0171081	0.00909807	0.149132	0.00432219	Neutral	-0.00636488	0.0405811
30SC3	LK1-C09	117	0.0704527	0.005117	0.149132	0.00432219	Beneficial	0.0572508	0.0836545
30SC3	LK1-C09	119	-0.00660019	0.00885358	0.149132	0.00432219	Neutral	-0.0294424	0.0162421
30SC3	LK1-C09	121	0.00990779	0.00783124	0.149132	0.00432219	Neutral	-0.0102968	0.0301124
30SC3	LK1-C09	123	0.0310316	0.00782196	0.149132	0.00432219	Beneficial	0.0108509	0.0512122
30SC3	LK1-C09	124	-0.00390549	0.00542112	0.149132	0.00432219	Neutral	-0.017892	0.010081
30SC3	LK1-C09	127	0.00582973	0.00660056	0.149132	0.00432219	Neutral	-0.0111997	0.0228592
30SC3	LK1-F05	1	-0.00665338	0.00359111	0.20568	0.0010312	Neutral	-0.0159184	0.00261168
30SC3	LK1-F05	2	0.010246	0.00261415	0.20568	0.0010312	Beneficial	0.00350146	0.0169905
30SC3	LK1-F05	3	0.00183704	0.00297239	0.20568	0.0010312	Neutral	-0.00583173	0.00950581
30SC3	LK1-F05	5	9.22543e-05	0.0053542	0.20568	0.0010312	Neutral	-0.0137216	0.0139061
30SC3	LK1-F05	7	0.0150326	0.00232441	0.20568	0.0010312	Beneficial	0.00903563	0.0210296
30SC3	LK1-F05	9	-0.00703274	0.00546836	0.20568	0.0010312	Neutral	-0.0211411	0.00707564
30SC3	LK1-F05	10	0.000725763	0.00180537	0.20568	0.0010312	Neutral	-0.0039321	0.00538363
30SC3	LK1-F05	11	-0.00320734	0.0033649	0.20568	0.0010312	Neutral	-0.0118888	0.0054741
30SC3	LK1-F05	14	0.0206441	0.00285775	0.20568	0.0010312	Beneficial	0.0132711	0.0280171
30SC3	LK1-F05	15	0.0315084	0.00177498	0.20568	0.0010312	Beneficial	0.0269289	0.0360878
30SC3	LK1-F05	17	-0.0080627	0.00249316	0.20568	0.0010312	Deleterious	-0.0144951	-0.00163034
30SC3	LK1-F05	18	0.00146825	0.00194558	0.20568	0.0010312	Neutral	-0.00355135	0.00648784
30SC3	LK1-F05	19	-0.00890985	0.00554313	0.20568	0.0010312	Neutral	-0.0232111	0.00539143
30SC3	LK1-F05	21	0.0106858	0.00468727	0.20568	0.0010312	Neutral	-0.00140737	0.022779
30SC3	LK1-F05	22	0.0151827	0.00287147	0.20568	0.0010312	Beneficial	0.00777429	0.0225911
30SC3	LK1-F05	23	0.00288345	0.0277654	0.20568	0.0010312	Neutral	-0.0687514	0.0745183
30SC3	LK1-F05	24	-0.0105913	0.0130841	0.20568	0.0010312	Neutral	-0.0443483	0.0231658
30SC3	LK1-F05	26	0.00123186	0.00279437	0.20568	0.0010312	Neutral	-0.00597762	0.00844134
30SC3	LK1-F05	27	-0.00342749	0.00239294	0.20568	0.0010312	Neutral	-0.00960127	0.0027463
30SC3	LK1-F05	29	0.0124074	0.00299368	0.20568	0.0010312	Beneficial	0.00468367	0.0201311
30SC3	LK1-F05	30	0.00945485	0.0112531	0.20568	0.0010312	Neutral	-0.0195782	0.0384879
30SC3	LK1-F05	34	-0.00270504	0.0231643	0.20568	0.0010312	Neutral	-0.062469	0.0570589
30SC3	LK1-F05	35	0.0101393	0.00362808	0.20568	0.0010312	Beneficial	0.000778815	0.0194997
30SC3	LK1-F05	36	-0.00481394	0.0118638	0.20568	0.0010312	Neutral	-0.0354225	0.0257947
30SC3	LK1-F05	40	0.0259466	0.00216995	0.20568	0.0010312	Beneficial	0.0203481	0.0315451
30SC3	LK1-F05	42	0.0280985	0.0157212	0.20568	0.0010312	Neutral	-0.0124623	0.0686592
30SC3	LK1-F05	43	-0.0111551	0.00394386	0.20568	0.0010312	Deleterious	-0.0213302	-0.000979907
30SC3	LK1-F05	44	0.00639188	0.00242024	0.20568	0.0010312	Beneficial	0.000147664	0.0126361
30SC3	LK1-F05	46	-0.0343875	0.00467922	0.20568	0.0010312	Deleterious	-0.0464599	-0.0223151
30SC3	LK1-F05	47	-0.017301	0.00636193	0.20568	0.0010312	Deleterious	-0.0337148	-0.000887194
30SC3	LK1-F05	49	-0.0666944	0.00883389	0.20568	0.0010312	Deleterious	-0.0894858	-0.0439029
30SC3	LK1-F05	50	-0.018383	0.00657246	0.20568	0.0010312	Deleterious	-0.03534	-0.00142608
30SC3	LK1-F05	52	-0.00437481	0.00864761	0.20568	0.0010312	Neutral	-0.0266857	0.017936
30SC3	LK1-F05	53	-0.02018	0.0148288	0.20568	0.0010312	Neutral	-0.0584384	0.0180784
30SC3	LK1-F05	55	-0.00609776	0.0040703	0.20568	0.0010312	Neutral	-0.0165991	0.0044036
30SC3	LK1-F05	58	-0.00961594	0.00579194	0.20568	0.0010312	Neutral	-0.0245592	0.00532728
30SC3	LK1-F05	59	0.00516608	0.00297671	0.20568	0.0010312	Neutral	-0.00251385	0.012846
30SC3	LK1-F05	60	0.00409372	0.0102476	0.20568	0.0010312	Neutral	-0.022345	0.0305325
30SC3	LK1-F05	62	-0.00844278	0.00241894	0.20568	0.0010312	Deleterious	-0.0146837	-0.00220191
30SC3	LK1-F05	63	-0.0229939	0.00917379	0.20568	0.0010312	Neutral	-0.0466623	0.000674457
30SC3	LK1-F05	64	-0.00871595	0.0077097	0.20568	0.0010312	Neutral	-0.028607	0.0111751
30SC3	LK1-F05	66	0.00266574	0.00291965	0.20568	0.0010312	Neutral	-0.00486696	0.0101984
30SC3	LK1-F05	67	0.00658187	0.00987242	0.20568	0.0010312	Neutral	-0.018889	0.0320527
30SC3	LK1-F05	68	0.0221115	0.00238408	0.20568	0.0010312	Beneficial	0.0159605	0.0282624
30SC3	LK1-F05	69	0.0171031	0.00313964	0.20568	0.0010312	Beneficial	0.00900286	0.0252034
30SC3	LK1-F05	70	-0.00423438	0.00324026	0.20568	0.0010312	Neutral	-0.0125943	0.00412549
30SC3	LK1-F05	71	-0.0177819	0.00625218	0.20568	0.0010312	Deleterious	-0.0339125	-0.00165123
30SC3	LK1-F05	72	0.00559235	0.0050459	0.20568	0.0010312	Neutral	-0.00742607	0.0186108
30SC3	LK1-F05	73	-0.00629111	0.0245138	0.20568	0.0010312	Neutral	-0.0695368	0.0569546
30SC3	LK1-F05	75	-0.00941025	0.00928119	0.20568	0.0010312	Neutral	-0.0333557	0.0145352
30SC3	LK1-F05	76	-0.0147588	0.00606265	0.20568	0.0010312	Neutral	-0.0304005	0.000882822
30SC3	LK1-F05	77	-0.00112448	0.0142842	0.20568	0.0010312	Neutral	-0.0379777	0.0357287
30SC3	LK1-F05	78	-0.00574563	0.00308893	0.20568	0.0010312	Neutral	-0.0137151	0.00222382
30SC3	LK1-F05	79	-0.00458562	0.0077201	0.20568	0.0010312	Neutral	-0.0245035	0.0153323
30SC3	LK1-F05	80	0.0170808	0.00294875	0.20568	0.0010312	Beneficial	0.00947307	0.0246886
30SC3	LK1-F05	81	0.0199063	0.00236313	0.20568	0.0010312	Beneficial	0.0138095	0.0260032
30SC3	LK1-F05	82	-0.0088901	0.0043568	0.20568	0.0010312	Neutral	-0.0201306	0.00235045
30SC3	LK1-F05	83	-0.0175439	0.00608394	0.20568	0.0010312	Deleterious	-0.0332404	-0.00184733
30SC3	LK1-F05	84	0.0142666	0.00431613	0.20568	0.0010312	Beneficial	0.00313096	0.0254022
30SC3	LK1-F05	85	-0.00869022	0.00397383	0.20568	0.0010312	Neutral	-0.0189427	0.00156225
30SC3	LK1-F05	88	0.00528941	0.00343457	0.20568	0.0010312	Neutral	-0.00357178	0.0141506
30SC3	LK1-F05	92	0.0123569	0.00379425	0.20568	0.0010312	Beneficial	0.00256773	0.0221461
30SC3	LK1-F05	94	0.00184316	0.00424938	0.20568	0.0010312	Neutral	-0.00912024	0.0128066
30SC3	LK1-F05	96	0.0210298	0.00359609	0.20568	0.0010312	Beneficial	0.0117519	0.0303077
30SC3	LK1-F05	97	0.0109412	0.0092332	0.20568	0.0010312	Neutral	-0.0128804	0.0347629
30SC3	LK1-F05	101	-0.00554915	0.00396295	0.20568	0.0010312	Neutral	-0.0157736	0.00467527
30SC3	LK1-F05	103	0.0122779	0.00173143	0.20568	0.0010312	Beneficial	0.00781082	0.016745
30SC3	LK1-F05	104	0.0149046	0.00183898	0.20568	0.0010312	Beneficial	0.01016	0.0196492
30SC3	LK1-F05	105	0.011398	0.00273005	0.20568	0.0010312	Beneficial	0.00435452	0.0184416
30SC3	LK1-F05	107	-0.0348258	0.030568	0.20568	0.0010312	Neutral	-0.113691	0.0440396
30SC3	LK1-F05	108	-0.00926713	0.00266251	0.20568	0.0010312	Deleterious	-0.0161364	-0.00239786
30SC3	LK1-F05	110	0.0264673	0.00244643	0.20568	0.0010312	Beneficial	0.0201556	0.0327791
30SC3	LK1-F05	114	0.0278731	0.00194926	0.20568	0.0010312	Beneficial	0.022844	0.0329021
30SC3	LK1-F05	115	0.0111913	0.00400251	0.20568	0.0010312	Beneficial	0.000864831	0.0215178
30SC3	LK1-F05	117	0.0534005	0.00156687	0.20568	0.0010312	Beneficial	0.049358	0.057443
30SC3	LK1-F05	119	0.0134714	0.0217231	0.20568	0.0010312	Neutral	-0.0425743	0.0695171
30SC3	LK1-F05	120	-0.00937008	0.0119403	0.20568	0.0010312	Neutral	-0.040176	0.0214358
30SC3	LK1-F05	121	-8.1123e-05	0.00238712	0.20568	0.0010312	Neutral	-0.00623989	0.00607764
30SC3	LK1-F05	122	-0.017651	0.00329752	0.20568	0.0010312	Deleterious	-0.0261586	-0.00914338
30SC3	LK1-F05	123	-0.00949683	0.00839069	0.20568	0.0010312	Neutral	-0.0311448	0.0121511
30SC3	LK1-F05	124	-0.00714609	0.00288715	0.20568	0.0010312	Neutral	-0.0145949	0.00030275
30SC3	LK1-F05	127	0.00912438	0.0031219	0.20568	0.0010312	Beneficial	0.00106987	0.0171789
30SC3	LK1-G03	1	-0.0119184	0.0169852	0.0588018	0.00186809	Neutral	-0.0557402	0.0319033
30SC3	LK1-G03	2	0.0252932	0.00499445	0.0588018	0.00186809	Beneficial	0.0124076	0.0381789
30SC3	LK1-G03	3	0.0320435	0.00923926	0.0588018	0.00186809	Beneficial	0.00820624	0.0558808
30SC3	LK1-G03	5	0.015608	0.0146787	0.0588018	0.00186809	Neutral	-0.0222631	0.0534791
30SC3	LK1-G03	7	0.0306104	0.00445407	0.0588018	0.00186809	Beneficial	0.0191189	0.0421019
30SC3	LK1-G03	10	-0.00388823	0.00370133	0.0588018	0.00186809	Neutral	-0.0134377	0.0056612
30SC3	LK1-G03	11	-0.00660977	0.00598499	0.0588018	0.00186809	Neutral	-0.0220511	0.00883151
30SC3	LK1-G03	14	0.0484584	0.0106829	0.0588018	0.00186809	Beneficial	0.0208964	0.0760203
30SC3	LK1-G03	15	0.073308	0.00373588	0.0588018	0.00186809	Beneficial	0.0636694	0.0829466
30SC3	LK1-G03	17	-0.000927654	0.00454107	0.0588018	0.00186809	Neutral	-0.0126436	0.0107883
30SC3	LK1-G03	18	0.00329489	0.0049884	0.0588018	0.00186809	Neutral	-0.00957518	0.016165
30SC3	LK1-G03	19	-0.00577332	0.00953041	0.0588018	0.00186809	Neutral	-0.0303618	0.0188151
30SC3	LK1-G03	21	0.0323981	0.0121167	0.0588018	0.00186809	Beneficial	0.00113708	0.0636592
30SC3	LK1-G03	22	0.00822714	0.00626735	0.0588018	0.00186809	Neutral	-0.00794261	0.0243969
30SC3	LK1-G03	24	-0.00712582	0.00826896	0.0588018	0.00186809	Neutral	-0.0284597	0.0142081
30SC3	LK1-G03	26	0.00276132	0.00504	0.0588018	0.00186809	Neutral	-0.0102419	0.0157645
30SC3	LK1-G03	27	-0.00850312	0.00508819	0.0588018	0.00186809	Neutral	-0.0216306	0.0046244
30SC3	LK1-G03	29	0.00188894	0.00584854	0.0588018	0.00186809	Neutral	-0.0132003	0.0169782
30SC3	LK1-G03	30	0.0250788	0.0102045	0.0588018	0.00186809	Neutral	-0.00124885	0.0514065
30SC3	LK1-G03	33	-0.0280047	0.0265022	0.0588018	0.00186809	Neutral	-0.0963803	0.040371
30SC3	LK1-G03	34	0.0119915	0.0265544	0.0588018	0.00186809	Neutral	-0.0565188	0.0805017
30SC3	LK1-G03	35	0.0130189	0.00604911	0.0588018	0.00186809	Neutral	-0.00258779	0.0286256
30SC3	LK1-G03	40	-0.00594647	0.00589346	0.0588018	0.00186809	Neutral	-0.0211516	0.00925865
30SC3	LK1-G03	41	-0.0460294	0.0154408	0.0588018	0.00186809	Deleterious	-0.0858668	-0.00619207
30SC3	LK1-G03	43	0.021761	0.00607956	0.0588018	0.00186809	Beneficial	0.00607571	0.0374462
30SC3	LK1-G03	44	0.0194068	0.00628098	0.0588018	0.00186809	Beneficial	0.00320191	0.0356118
30SC3	LK1-G03	46	-0.0329719	0.00969417	0.0588018	0.00186809	Deleterious	-0.0579829	-0.00796095
30SC3	LK1-G03	49	-0.0104048	0.0102127	0.0588018	0.00186809	Neutral	-0.0367535	0.0159439
30SC3	LK1-G03	50	-0.0267495	0.015573	0.0588018	0.00186809	Neutral	-0.0669277	0.0134288
30SC3	LK1-G03	55	0.0484614	0.00896145	0.0588018	0.00186809	Beneficial	0.0253408	0.0715819
30SC3	LK1-G03	58	0.00402885	0.00470303	0.0588018	0.00186809	Neutral	-0.00810496	0.0161627
30SC3	LK1-G03	59	0.0157669	0.00838706	0.0588018	0.00186809	Neutral	-0.00587172	0.0374055
30SC3	LK1-G03	60	0.00310102	0.024337	0.0588018	0.00186809	Neutral	-0.0596884	0.0658904
30SC3	LK1-G03	62	-0.0319777	0.00623943	0.0588018	0.00186809	Deleterious	-0.0480755	-0.01588
30SC3	LK1-G03	63	-0.00611378	0.022536	0.0588018	0.00186809	Neutral	-0.0642567	0.0520291
30SC3	LK1-G03	64	0.0101988	0.0258038	0.0588018	0.00186809	Neutral	-0.056375	0.0767725
30SC3	LK1-G03	66	0.0514264	0.00334712	0.0588018	0.00186809	Beneficial	0.0427908	0.0600619
30SC3	LK1-G03	67	0.0711022	0.0097979	0.0588018	0.00186809	Beneficial	0.0458236	0.0963808
30SC3	LK1-G03	68	0.0114663	0.00511529	0.0588018	0.00186809	Neutral	-0.00173118	0.0246637
30SC3	LK1-G03	69	0.00661622	0.0108972	0.0588018	0.00186809	Neutral	-0.0214986	0.034731
30SC3	LK1-G03	70	0.0144187	0.0057823	0.0588018	0.00186809	Neutral	-0.00049961	0.0293371
30SC3	LK1-G03	71	0.0534854	0.0148021	0.0588018	0.00186809	Beneficial	0.015296	0.0916747
30SC3	LK1-G03	72	0.0243486	0.00590422	0.0588018	0.00186809	Beneficial	0.00911571	0.0395815
30SC3	LK1-G03	73	0.0108704	0.00882034	0.0588018	0.00186809	Neutral	-0.0118861	0.0336269
30SC3	LK1-G03	76	0.0442583	0.00614353	0.0588018	0.00186809	Beneficial	0.028408	0.0601086
30SC3	LK1-G03	79	-0.0108485	0.0109962	0.0588018	0.00186809	Neutral	-0.0392186	0.0175215
30SC3	LK1-G03	80	0.022806	0.00578825	0.0588018	0.00186809	Beneficial	0.00787237	0.0377397
30SC3	LK1-G03	81	0.0467882	0.00631081	0.0588018	0.00186809	Beneficial	0.0305063	0.0630701
30SC3	LK1-G03	82	-0.0129952	0.0119121	0.0588018	0.00186809	Neutral	-0.0437285	0.0177381
30SC3	LK1-G03	83	-0.0246211	0.029036	0.0588018	0.00186809	Neutral	-0.0995339	0.0502917
30SC3	LK1-G03	84	0.0129471	0.00709546	0.0588018	0.00186809	Neutral	-0.00535916	0.0312534
30SC3	LK1-G03	85	-0.00998866	0.0145247	0.0588018	0.00186809	Neutral	-0.0474624	0.0274851
30SC3	LK1-G03	86	0.0134655	0.0063544	0.0588018	0.00186809	Neutral	-0.00292882	0.0298599
30SC3	LK1-G03	88	0.0141669	0.0181768	0.0588018	0.00186809	Neutral	-0.0327293	0.0610632
30SC3	LK1-G03	92	0.0177927	0.00591217	0.0588018	0.00186809	Beneficial	0.00253927	0.0330461
30SC3	LK1-G03	94	0.00224489	0.011729	0.0588018	0.00186809	Neutral	-0.0280159	0.0325057
30SC3	LK1-G03	96	-0.00150288	0.0136856	0.0588018	0.00186809	Neutral	-0.0368117	0.0338059
30SC3	LK1-G03	97	0.0305532	0.0382857	0.0588018	0.00186809	Neutral	-0.0682239	0.12933
30SC3	LK1-G03	101	0.00652423	0.00564074	0.0588018	0.00186809	Neutral	-0.00802888	0.0210773
30SC3	LK1-G03	103	0.0394337	0.00498809	0.0588018	0.00186809	Beneficial	0.0265644	0.052303
30SC3	LK1-G03	104	0.0273682	0.00430095	0.0588018	0.00186809	Beneficial	0.0162717	0.0384646
30SC3	LK1-G03	105	0.0246246	0.00676711	0.0588018	0.00186809	Beneficial	0.00716549	0.0420838
30SC3	LK1-G03	108	-0.0105196	0.0109428	0.0588018	0.00186809	Neutral	-0.038752	0.0177128
30SC3	LK1-G03	110	0.0377776	0.00662622	0.0588018	0.00186809	Beneficial	0.020682	0.0548732
30SC3	LK1-G03	114	0.0276746	0.00379456	0.0588018	0.00186809	Beneficial	0.0178846	0.0374646
30SC3	LK1-G03	115	0.043376	0.00397813	0.0588018	0.00186809	Beneficial	0.0331124	0.0536396
30SC3	LK1-G03	117	0.0708171	0.00463645	0.0588018	0.00186809	Beneficial	0.0588551	0.0827791
30SC3	LK1-G03	120	0.00172052	0.00772899	0.0588018	0.00186809	Neutral	-0.0182203	0.0216613
30SC3	LK1-G03	121	0.00331324	0.00374976	0.0588018	0.00186809	Neutral	-0.00636114	0.0129876
30SC3	LK1-G03	123	0.0374009	0.00627508	0.0588018	0.00186809	Beneficial	0.0212112	0.0535906
30SC3	LK1-G03	124	-0.00995415	0.0034395	0.0588018	0.00186809	Deleterious	-0.018828	-0.00108025
30SC3	LK1-G03	127	0.0227457	0.00710166	0.0588018	0.00186809	Beneficial	0.00442344	0.041068
30SC3	LK1-H02	1	0.00531373	0.00554078	0.0778975	0.00264843	Neutral	-0.00898148	0.0196089
30SC3	LK1-H02	2	0.0398856	0.00583877	0.0778975	0.00264843	Beneficial	0.0248216	0.0549497
30SC3	LK1-H02	3	0.0271758	0.00702993	0.0778975	0.00264843	Beneficial	0.00903855	0.045313
30SC3	LK1-H02	7	0.0233708	0.00541594	0.0778975	0.00264843	Beneficial	0.00939766	0.0373439
30SC3	LK1-H02	9	0.00583302	0.0159573	0.0778975	0.00264843	Neutral	-0.0353369	0.0470029
30SC3	LK1-H02	10	-0.00318445	0.00459052	0.0778975	0.00264843	Neutral	-0.015028	0.0086591
30SC3	LK1-H02	11	-0.00401306	0.00636048	0.0778975	0.00264843	Neutral	-0.0204231	0.012397
30SC3	LK1-H02	14	0.02835	0.00772074	0.0778975	0.00264843	Beneficial	0.0084305	0.0482695
30SC3	LK1-H02	15	0.0876985	0.00451793	0.0778975	0.00264843	Beneficial	0.0760423	0.0993548
30SC3	LK1-H02	17	0.00997384	0.00490177	0.0778975	0.00264843	Neutral	-0.00267272	0.0226204
30SC3	LK1-H02	18	0.0176663	0.00459733	0.0778975	0.00264843	Beneficial	0.0058052	0.0295275
30SC3	LK1-H02	19	-0.0150533	0.00803393	0.0778975	0.00264843	Neutral	-0.0357809	0.0056742
30SC3	LK1-H02	21	0.0358907	0.00710917	0.0778975	0.00264843	Beneficial	0.0175491	0.0542324
30SC3	LK1-H02	22	0.0105006	0.00755689	0.0778975	0.00264843	Neutral	-0.00899617	0.0299974
30SC3	LK1-H02	23	0.0310794	0.0172111	0.0778975	0.00264843	Neutral	-0.0133253	0.0754841
30SC3	LK1-H02	24	0.00643353	0.0164765	0.0778975	0.00264843	Neutral	-0.0360759	0.0489429
30SC3	LK1-H02	26	0.0146495	0.00689444	0.0778975	0.00264843	Neutral	-0.00313818	0.0324371
30SC3	LK1-H02	27	-0.00314405	0.00515002	0.0778975	0.00264843	Neutral	-0.0164311	0.010143
30SC3	LK1-H02	29	-0.000163859	0.0099643	0.0778975	0.00264843	Neutral	-0.0258718	0.025544
30SC3	LK1-H02	30	0.0162118	0.0147627	0.0778975	0.00264843	Neutral	-0.0218761	0.0542996
30SC3	LK1-H02	33	-0.00841401	0.0322669	0.0778975	0.00264843	Neutral	-0.0916626	0.0748346
30SC3	LK1-H02	34	0.0432845	0.0619668	0.0778975	0.00264843	Neutral	-0.11659	0.203159
30SC3	LK1-H02	35	0.02566	0.00566947	0.0778975	0.00264843	Beneficial	0.0110328	0.0402873
30SC3	LK1-H02	36	0.0822757	0.0453115	0.0778975	0.00264843	Neutral	-0.034628	0.199179
30SC3	LK1-H02	40	0.0422387	0.00663836	0.0778975	0.00264843	Beneficial	0.0251117	0.0593657
30SC3	LK1-H02	42	0.0528577	0.0147231	0.0778975	0.00264843	Beneficial	0.0148721	0.0908433
30SC3	LK1-H02	43	0.017038	0.00655051	0.0778975	0.00264843	Beneficial	0.000137683	0.0339383
30SC3	LK1-H02	44	0.0179405	0.00485544	0.0778975	0.00264843	Beneficial	0.00541348	0.0304675
30SC3	LK1-H02	46	-0.00262774	0.00716442	0.0778975	0.00264843	Neutral	-0.0211119	0.0158565
30SC3	LK1-H02	49	-0.0223135	0.0134815	0.0778975	0.00264843	Neutral	-0.0570957	0.0124687
30SC3	LK1-H02	50	-0.00416037	0.0182878	0.0778975	0.00264843	Neutral	-0.0513428	0.043022
30SC3	LK1-H02	55	0.0323192	0.0160489	0.0778975	0.00264843	Neutral	-0.00908713	0.0737254
30SC3	LK1-H02	58	0.00706924	0.0051104	0.0778975	0.00264843	Neutral	-0.0061156	0.0202541
30SC3	LK1-H02	59	0.0213702	0.00946046	0.0778975	0.00264843	Neutral	-0.00303777	0.0457782
30SC3	LK1-H02	60	0.0217243	0.0127258	0.0778975	0.00264843	Neutral	-0.0111083	0.0545569
30SC3	LK1-H02	62	-0.0121376	0.00439378	0.0778975	0.00264843	Deleterious	-0.0234736	-0.000801664
30SC3	LK1-H02	63	-0.0134668	0.0130495	0.0778975	0.00264843	Neutral	-0.0471345	0.0202008
30SC3	LK1-H02	64	0.0286363	0.0232565	0.0778975	0.00264843	Neutral	-0.0313655	0.0886382
30SC3	LK1-H02	66	0.0491844	0.0036949	0.0778975	0.00264843	Beneficial	0.0396516	0.0587173
30SC3	LK1-H02	67	0.0457546	0.00807356	0.0778975	0.00264843	Beneficial	0.0249248	0.0665844
30SC3	LK1-H02	68	0.0109895	0.0051609	0.0778975	0.00264843	Neutral	-0.00232565	0.0243046
30SC3	LK1-H02	69	-0.00200951	0.0122004	0.0778975	0.00264843	Neutral	-0.0334866	0.0294676
30SC3	LK1-H02	70	0.00514376	0.00706376	0.0778975	0.00264843	Neutral	-0.0130807	0.0233683
30SC3	LK1-H02	71	0.0419753	0.00563301	0.0778975	0.00264843	Beneficial	0.0274421	0.0565085
30SC3	LK1-H02	72	0.0426181	0.00406276	0.0778975	0.00264843	Beneficial	0.0321362	0.0531
30SC3	LK1-H02	73	0.0107079	0.00687614	0.0778975	0.00264843	Neutral	-0.00703254	0.0284483
30SC3	LK1-H02	75	0.037998	0.0318764	0.0778975	0.00264843	Neutral	-0.0442431	0.120239
30SC3	LK1-H02	76	0.0154079	0.00783289	0.0778975	0.00264843	Neutral	-0.00480096	0.0356168
30SC3	LK1-H02	78	0.000200676	0.00541444	0.0778975	0.00264843	Neutral	-0.0137686	0.0141699
30SC3	LK1-H02	80	0.0186753	0.00813247	0.0778975	0.00264843	Neutral	-0.00230644	0.0396571
30SC3	LK1-H02	81	0.0763467	0.00473884	0.0778975	0.00264843	Beneficial	0.0641205	0.0885729
30SC3	LK1-H02	82	-0.018347	0.0190696	0.0778975	0.00264843	Neutral	-0.0675464	0.0308524
30SC3	LK1-H02	83	-0.0184792	0.0112973	0.0778975	0.00264843	Neutral	-0.0476261	0.0106678
30SC3	LK1-H02	84	0.0471495	0.0120748	0.0778975	0.00264843	Beneficial	0.0159965	0.0783024
30SC3	LK1-H02	85	0.000387177	0.00648765	0.0778975	0.00264843	Neutral	-0.016351	0.0171253
30SC3	LK1-H02	86	-0.0103149	0.00560885	0.0778975	0.00264843	Neutral	-0.0247858	0.00415588
30SC3	LK1-H02	88	0.0301044	0.00664114	0.0778975	0.00264843	Beneficial	0.0129702	0.0472385
30SC3	LK1-H02	92	0.0442436	0.00611545	0.0778975	0.00264843	Beneficial	0.0284658	0.0600215
30SC3	LK1-H02	94	0.0363466	0.0128727	0.0778975	0.00264843	Beneficial	0.00313495	0.0695583
30SC3	LK1-H02	96	0.0435565	0.0210539	0.0778975	0.00264843	Neutral	-0.0107625	0.0978755
30SC3	LK1-H02	97	0.0318558	0.0146409	0.0778975	0.00264843	Neutral	-0.00591762	0.0696293
30SC3	LK1-H02	101	0.0112782	0.00667638	0.0778975	0.00264843	Neutral	-0.00594686	0.0285033
30SC3	LK1-H02	103	0.019534	0.0065844	0.0778975	0.00264843	Beneficial	0.0025462	0.0365217
30SC3	LK1-H02	104	0.0256208	0.00605065	0.0778975	0.00264843	Beneficial	0.0100101	0.0412315
30SC3	LK1-H02	105	0.0307338	0.00602283	0.0778975	0.00264843	Beneficial	0.0151949	0.0462727
30SC3	LK1-H02	107	0.00265594	0.02002	0.0778975	0.00264843	Neutral	-0.0489956	0.0543074
30SC3	LK1-H02	108	-0.00386546	0.00474399	0.0778975	0.00264843	Neutral	-0.016105	0.00837405
30SC3	LK1-H02	110	0.0199193	0.00565197	0.0778975	0.00264843	Beneficial	0.0053372	0.0345014
30SC3	LK1-H02	114	0.0241519	0.0043888	0.0778975	0.00264843	Beneficial	0.0128288	0.035475
30SC3	LK1-H02	115	0.0535051	0.0117205	0.0778975	0.00264843	Beneficial	0.0232662	0.0837439
30SC3	LK1-H02	117	0.0685002	0.00546701	0.0778975	0.00264843	Beneficial	0.0543953	0.0826051
30SC3	LK1-H02	119	-0.0219382	0.0107565	0.0778975	0.00264843	Neutral	-0.0496899	0.00581357
30SC3	LK1-H02	120	0.0121348	0.0134814	0.0778975	0.00264843	Neutral	-0.0226472	0.0469169
30SC3	LK1-H02	121	0.0184217	0.00429316	0.0778975	0.00264843	Beneficial	0.0073454	0.0294981
30SC3	LK1-H02	122	-0.0139371	0.00488663	0.0778975	0.00264843	Deleterious	-0.0265446	-0.00132956
30SC3	LK1-H02	123	0.0433689	0.00577107	0.0778975	0.00264843	Beneficial	0.0284796	0.0582583
30SC3	LK1-H02	124	0.00133043	0.00337435	0.0778975	0.00264843	Neutral	-0.00737541	0.0100363
30SC3	LK1-H02	127	0.00313434	0.00467264	0.0778975	0.00264843	Neutral	-0.00892108	0.0151898
30SC3	LK2-A06	1	-0.00240701	0.00529888	0.122216	0.00192284	Neutral	-0.0160781	0.0112641
30SC3	LK2-A06	2	0.0239972	0.0038087	0.122216	0.00192284	Beneficial	0.0141708	0.0338237
30SC3	LK2-A06	3	0.0206055	0.0064021	0.122216	0.00192284	Beneficial	0.00408805	0.0371229
30SC3	LK2-A06	5	0.022262	0.00979045	0.122216	0.00192284	Neutral	-0.00299734	0.0475214
30SC3	LK2-A06	7	0.0112858	0.00523967	0.122216	0.00192284	Neutral	-0.00223255	0.0248041
30SC3	LK2-A06	9	-0.00823309	0.032595	0.122216	0.00192284	Neutral	-0.0923281	0.0758619
30SC3	LK2-A06	10	-0.00251777	0.00379804	0.122216	0.00192284	Neutral	-0.0123167	0.00728116
30SC3	LK2-A06	11	0.00142625	0.00803289	0.122216	0.00192284	Neutral	-0.0192986	0.0221511
30SC3	LK2-A06	14	0.0317457	0.00311926	0.122216	0.00192284	Beneficial	0.023698	0.0397934
30SC3	LK2-A06	15	0.0529834	0.00349057	0.122216	0.00192284	Beneficial	0.0439778	0.0619891
30SC3	LK2-A06	16	0.0129205	0.0146727	0.122216	0.00192284	Neutral	-0.024935	0.0507759
30SC3	LK2-A06	17	0.000658713	0.00443534	0.122216	0.00192284	Neutral	-0.0107845	0.0121019
30SC3	LK2-A06	18	0.00369723	0.0177009	0.122216	0.00192284	Neutral	-0.0419712	0.0493656
30SC3	LK2-A06	19	-0.00471268	0.0242812	0.122216	0.00192284	Neutral	-0.0673582	0.0579329
30SC3	LK2-A06	21	0.0177931	0.00732956	0.122216	0.00192284	Neutral	-0.00111722	0.0367033
30SC3	LK2-A06	22	0.00251738	0.00749722	0.122216	0.00192284	Neutral	-0.0168254	0.0218602
30SC3	LK2-A06	24	-0.00600935	0.00765158	0.122216	0.00192284	Neutral	-0.0257504	0.0137317
30SC3	LK2-A06	25	0.0257019	0.0425568	0.122216	0.00192284	Neutral	-0.0840945	0.135498
30SC3	LK2-A06	26	0.00199407	0.00487	0.122216	0.00192284	Neutral	-0.0105705	0.0145587
30SC3	LK2-A06	27	-0.00134166	0.00460662	0.122216	0.00192284	Neutral	-0.0132267	0.0105434
30SC3	LK2-A06	29	-0.00704162	0.0041657	0.122216	0.00192284	Neutral	-0.0177891	0.00370588
30SC3	LK2-A06	30	-0.00169928	0.00806804	0.122216	0.00192284	Neutral	-0.0225148	0.0191163
30SC3	LK2-A06	33	-0.00545162	0.0160785	0.122216	0.00192284	Neutral	-0.0469342	0.0360309
30SC3	LK2-A06	34	0.0100744	0.0147528	0.122216	0.00192284	Neutral	-0.0279878	0.0481366
30SC3	LK2-A06	35	0.00331783	0.00382903	0.122216	0.00192284	Neutral	-0.00656107	0.0131967
30SC3	LK2-A06	39	0.0102679	0.0183443	0.122216	0.00192284	Neutral	-0.0370603	0.0575961
30SC3	LK2-A06	40	0.0430261	0.0161392	0.122216	0.00192284	Beneficial	0.00138691	0.0846653
30SC3	LK2-A06	41	-0.0393589	0.0330001	0.122216	0.00192284	Neutral	-0.124499	0.0457813
30SC3	LK2-A06	42	0.0273558	0.00890446	0.122216	0.00192284	Beneficial	0.0043823	0.0503293
30SC3	LK2-A06	43	0.0121485	0.00636357	0.122216	0.00192284	Neutral	-0.00426952	0.0285665
30SC3	LK2-A06	44	0.00286582	0.00363343	0.122216	0.00192284	Neutral	-0.00650844	0.0122401
30SC3	LK2-A06	46	-0.00302898	0.00897019	0.122216	0.00192284	Neutral	-0.0261721	0.0201141
30SC3	LK2-A06	47	-0.00154733	0.023226	0.122216	0.00192284	Neutral	-0.0614703	0.0583757
30SC3	LK2-A06	50	-0.0237404	0.00964906	0.122216	0.00192284	Neutral	-0.048635	0.00115416
30SC3	LK2-A06	52	0.000119235	0.0118904	0.122216	0.00192284	Neutral	-0.030558	0.0307965
30SC3	LK2-A06	55	0.0321786	0.0057901	0.122216	0.00192284	Beneficial	0.0172402	0.0471171
30SC3	LK2-A06	58	0.0067994	0.00761611	0.122216	0.00192284	Neutral	-0.0128502	0.026449
30SC3	LK2-A06	59	0.00663067	0.0122101	0.122216	0.00192284	Neutral	-0.0248714	0.0381328
30SC3	LK2-A06	61	-0.0243848	0.0113756	0.122216	0.00192284	Neutral	-0.0537338	0.00496414
30SC3	LK2-A06	62	-0.00889501	0.00524734	0.122216	0.00192284	Neutral	-0.0224332	0.00464314
30SC3	LK2-A06	63	-0.00554253	0.00613947	0.122216	0.00192284	Neutral	-0.0213824	0.0102973
30SC3	LK2-A06	66	0.0291343	0.00427637	0.122216	0.00192284	Beneficial	0.0181013	0.0401674
30SC3	LK2-A06	67	0.0386533	0.0047653	0.122216	0.00192284	Beneficial	0.0263588	0.0509478
30SC3	LK2-A06	68	0.00492602	0.00531744	0.122216	0.00192284	Neutral	-0.00879297	0.018645
30SC3	LK2-A06	69	0.00817596	0.00704839	0.122216	0.00192284	Neutral	-0.0100089	0.0263608
30SC3	LK2-A06	70	0.0211873	0.00829893	0.122216	0.00192284	Neutral	-0.00022393	0.0425985
30SC3	LK2-A06	71	0.0132676	0.00366711	0.122216	0.00192284	Beneficial	0.00380646	0.0227287
30SC3	LK2-A06	72	0.0263257	0.00758814	0.122216	0.00192284	Beneficial	0.00674826	0.045903
30SC3	LK2-A06	75	0.0388028	0.0108102	0.122216	0.00192284	Beneficial	0.0109126	0.066693
30SC3	LK2-A06	76	0.0406625	0.0166942	0.122216	0.00192284	Neutral	-0.00240843	0.0837335
30SC3	LK2-A06	77	0.0585112	0.0276353	0.122216	0.00192284	Neutral	-0.0127879	0.12981
30SC3	LK2-A06	78	0.000136556	0.00504981	0.122216	0.00192284	Neutral	-0.0128919	0.0131651
30SC3	LK2-A06	80	0.000766513	0.00635411	0.122216	0.00192284	Neutral	-0.0156271	0.0171601
30SC3	LK2-A06	81	0.0443048	0.00316278	0.122216	0.00192284	Beneficial	0.0361448	0.0524647
30SC3	LK2-A06	82	-0.00804082	0.00894485	0.122216	0.00192284	Neutral	-0.0311185	0.0150369
30SC3	LK2-A06	83	-0.0281723	0.0105044	0.122216	0.00192284	Deleterious	-0.0552737	-0.00107092
30SC3	LK2-A06	84	0.0135917	0.00409171	0.122216	0.00192284	Beneficial	0.00303514	0.0241483
30SC3	LK2-A06	85	0.000710997	0.00734288	0.122216	0.00192284	Neutral	-0.0182336	0.0196556
30SC3	LK2-A06	86	0.00754114	0.00594684	0.122216	0.00192284	Neutral	-0.00780171	0.022884
30SC3	LK2-A06	88	0.00827327	0.00543541	0.122216	0.00192284	Neutral	-0.00575008	0.0222966
30SC3	LK2-A06	92	0.00806108	0.00342987	0.122216	0.00192284	Neutral	-0.000787994	0.0169102
30SC3	LK2-A06	94	0.0130549	0.00624545	0.122216	0.00192284	Neutral	-0.00305837	0.0291681
30SC3	LK2-A06	96	0.00504834	0.0354145	0.122216	0.00192284	Neutral	-0.086321	0.0964177
30SC3	LK2-A06	97	0.0118596	0.00746685	0.122216	0.00192284	Neutral	-0.0074049	0.031124
30SC3	LK2-A06	101	0.00805033	0.0116427	0.122216	0.00192284	Neutral	-0.0219879	0.0380886
30SC3	LK2-A06	103	0.0150783	0.00363686	0.122216	0.00192284	Beneficial	0.00569523	0.0244614
30SC3	LK2-A06	104	0.00997755	0.00470394	0.122216	0.00192284	Neutral	-0.00215862	0.0221137
30SC3	LK2-A06	105	0.0241556	0.00713745	0.122216	0.00192284	Beneficial	0.00574102	0.0425703
30SC3	LK2-A06	107	-0.0206972	0.0313864	0.122216	0.00192284	Neutral	-0.101674	0.0602798
30SC3	LK2-A06	108	-0.00476862	0.00391569	0.122216	0.00192284	Neutral	-0.0148711	0.00533387
30SC3	LK2-A06	110	0.0230244	0.00703821	0.122216	0.00192284	Beneficial	0.00486581	0.041183
30SC3	LK2-A06	114	0.00931154	0.00401043	0.122216	0.00192284	Neutral	-0.00103537	0.0196584
30SC3	LK2-A06	115	0.0151177	0.012085	0.122216	0.00192284	Neutral	-0.0160615	0.0462969
30SC3	LK2-A06	117	0.0433608	0.0101941	0.122216	0.00192284	Beneficial	0.01706	0.0696617
30SC3	LK2-A06	119	0.0290566	0.0168881	0.122216	0.00192284	Neutral	-0.0145147	0.0726278
30SC3	LK2-A06	121	0.00758747	0.00378147	0.122216	0.00192284	Neutral	-0.00216873	0.0173437
30SC3	LK2-A06	122	-0.0279539	0.00591473	0.122216	0.00192284	Deleterious	-0.0432139	-0.0126939
30SC3	LK2-A06	123	0.025951	0.0101211	0.122216	0.00192284	Neutral	-0.000161458	0.0520636
30SC3	LK2-A06	124	-0.00754988	0.00329639	0.122216	0.00192284	Neutral	-0.0160546	0.000954795
30SC3	LK2-A06	127	-0.00363014	0.00476902	0.122216	0.00192284	Neutral	-0.0159342	0.00867394
30SC3	LK2-A10	1	-0.00930153	0.00444121	0.143326	0.00200692	Neutral	-0.0207599	0.00215679
30SC3	LK2-A10	2	0.012283	0.00493444	0.143326	0.00200692	Neutral	-0.000447894	0.0250138
30SC3	LK2-A10	3	0.0158178	0.00758907	0.143326	0.00200692	Neutral	-0.00376196	0.0353976
30SC3	LK2-A10	5	0.0260417	0.00776565	0.143326	0.00200692	Beneficial	0.0060063	0.0460771
30SC3	LK2-A10	7	0.0147308	0.00348291	0.143326	0.00200692	Beneficial	0.00574485	0.0237167
30SC3	LK2-A10	9	-0.0098108	0.00757666	0.143326	0.00200692	Neutral	-0.0293586	0.00973698
30SC3	LK2-A10	10	-0.00506401	0.00513964	0.143326	0.00200692	Neutral	-0.0183243	0.00819627
30SC3	LK2-A10	11	0.0227336	0.0170508	0.143326	0.00200692	Neutral	-0.0212574	0.0667245
30SC3	LK2-A10	14	0.0260486	0.00860278	0.143326	0.00200692	Beneficial	0.00385341	0.0482438
30SC3	LK2-A10	15	0.0244834	0.00311214	0.143326	0.00200692	Beneficial	0.0164541	0.0325127
30SC3	LK2-A10	17	0.00180333	0.00565764	0.143326	0.00200692	Neutral	-0.0127934	0.0164
30SC3	LK2-A10	18	-0.00332259	0.00574143	0.143326	0.00200692	Neutral	-0.0181355	0.0114903
30SC3	LK2-A10	19	-0.00984698	0.0215077	0.143326	0.00200692	Neutral	-0.065337	0.045643
30SC3	LK2-A10	21	0.0220658	0.0098835	0.143326	0.00200692	Neutral	-0.00343367	0.0475652
30SC3	LK2-A10	23	0.0248575	0.00960308	0.143326	0.00200692	Beneficial	8.15859e-05	0.0496335
30SC3	LK2-A10	26	0.00784904	0.0197928	0.143326	0.00200692	Neutral	-0.0432164	0.0589145
30SC3	LK2-A10	27	0.0188569	0.0159035	0.143326	0.00200692	Neutral	-0.0221743	0.059888
30SC3	LK2-A10	29	0.000436431	0.00613331	0.143326	0.00200692	Neutral	-0.0153875	0.0162604
30SC3	LK2-A10	30	0.022351	0.0117508	0.143326	0.00200692	Neutral	-0.00796607	0.0526682
30SC3	LK2-A10	34	0.0412693	0.0200494	0.143326	0.00200692	Neutral	-0.0104582	0.0929967
30SC3	LK2-A10	35	0.00293018	0.00342281	0.143326	0.00200692	Neutral	-0.00590067	0.011761
30SC3	LK2-A10	39	0.0109315	0.00561194	0.143326	0.00200692	Neutral	-0.00354733	0.0254103
30SC3	LK2-A10	42	0.0311722	0.0136864	0.143326	0.00200692	Neutral	-0.00413887	0.0664832
30SC3	LK2-A10	43	0.00259793	0.00940442	0.143326	0.00200692	Neutral	-0.0216655	0.0268613
30SC3	LK2-A10	44	-0.00159675	0.00437216	0.143326	0.00200692	Neutral	-0.0128769	0.00968342
30SC3	LK2-A10	46	-0.00745301	0.00860694	0.143326	0.00200692	Neutral	-0.0296589	0.0147529
30SC3	LK2-A10	55	0.0139525	0.0336912	0.143326	0.00200692	Neutral	-0.0729709	0.100876
30SC3	LK2-A10	58	0.0150586	0.00908612	0.143326	0.00200692	Neutral	-0.00838359	0.0385008
30SC3	LK2-A10	59	0.0164416	0.0142401	0.143326	0.00200692	Neutral	-0.0202979	0.0531811
30SC3	LK2-A10	61	-0.0524452	0.0150025	0.143326	0.00200692	Deleterious	-0.0911515	-0.0137388
30SC3	LK2-A10	63	-0.0157599	0.0106754	0.143326	0.00200692	Neutral	-0.0433023	0.0117825
30SC3	LK2-A10	66	0.0278403	0.00423752	0.143326	0.00200692	Beneficial	0.0169075	0.0387731
30SC3	LK2-A10	67	0.0630305	0.00839222	0.143326	0.00200692	Beneficial	0.0413786	0.0846825
30SC3	LK2-A10	68	0.00404869	0.00549641	0.143326	0.00200692	Neutral	-0.010132	0.0182294
30SC3	LK2-A10	69	0.00645316	0.0220236	0.143326	0.00200692	Neutral	-0.0503678	0.0632742
30SC3	LK2-A10	70	0.012479	0.0068481	0.143326	0.00200692	Neutral	-0.00518914	0.0301471
30SC3	LK2-A10	71	0.00708127	0.00432299	0.143326	0.00200692	Neutral	-0.00407204	0.0182346
30SC3	LK2-A10	72	0.0359294	0.00273713	0.143326	0.00200692	Beneficial	0.0288676	0.0429912
30SC3	LK2-A10	76	0.002077	0.00663211	0.143326	0.00200692	Neutral	-0.0150338	0.0191878
30SC3	LK2-A10	80	0.00840134	0.00696426	0.143326	0.00200692	Neutral	-0.00956645	0.0263691
30SC3	LK2-A10	81	0.046517	0.00302516	0.143326	0.00200692	Beneficial	0.0387121	0.0543219
30SC3	LK2-A10	82	-0.0265412	0.014431	0.143326	0.00200692	Neutral	-0.0637733	0.0106909
30SC3	LK2-A10	84	0.0194627	0.0084287	0.143326	0.00200692	Neutral	-0.0022834	0.0412087
30SC3	LK2-A10	85	-0.0086201	0.00623208	0.143326	0.00200692	Neutral	-0.0246989	0.00745866
30SC3	LK2-A10	86	0.0291147	0.00743536	0.143326	0.00200692	Beneficial	0.00993143	0.0482979
30SC3	LK2-A10	88	0.0374733	0.00846968	0.143326	0.00200692	Beneficial	0.0156215	0.059325
30SC3	LK2-A10	92	0.0128422	0.00434059	0.143326	0.00200692	Beneficial	0.00164348	0.0240409
30SC3	LK2-A10	94	0.0222068	0.00958655	0.143326	0.00200692	Neutral	-0.00252646	0.0469401
30SC3	LK2-A10	97	0.0174198	0.00589457	0.143326	0.00200692	Beneficial	0.00221183	0.0326278
30SC3	LK2-A10	101	0.0264907	0.0106329	0.143326	0.00200692	Neutral	-0.000942188	0.0539236
30SC3	LK2-A10	103	0.0237691	0.00424501	0.143326	0.00200692	Beneficial	0.012817	0.0347213
30SC3	LK2-A10	104	0.00773891	0.00383316	0.143326	0.00200692	Neutral	-0.00215064	0.0176285
30SC3	LK2-A10	105	0.0114253	0.0089795	0.143326	0.00200692	Neutral	-0.0117418	0.0345924
30SC3	LK2-A10	108	-0.0104167	0.00500685	0.143326	0.00200692	Neutral	-0.0233344	0.00250097
30SC3	LK2-A10	110	0.001938	0.00617036	0.143326	0.00200692	Neutral	-0.0139815	0.0178575
30SC3	LK2-A10	114	0.00122142	0.00464808	0.143326	0.00200692	Neutral	-0.0107706	0.0132135
30SC3	LK2-A10	115	0.0411701	0.0032099	0.143326	0.00200692	Beneficial	0.0328886	0.0494517
30SC3	LK2-A10	117	0.0654137	0.00522938	0.143326	0.00200692	Beneficial	0.0519219	0.0789056
30SC3	LK2-A10	121	-0.00161609	0.00379963	0.143326	0.00200692	Neutral	-0.0114192	0.00818696
30SC3	LK2-A10	122	-0.0123427	0.00806539	0.143326	0.00200692	Neutral	-0.0331514	0.00846595
30SC3	LK2-A10	123	0.0196075	0.00883359	0.143326	0.00200692	Neutral	-0.00318319	0.0423982
30SC3	LK2-A10	124	-0.0100168	0.00318404	0.143326	0.00200692	Deleterious	-0.0182316	-0.00180198
30SC3	LK2-A10	127	0.00828327	0.00716057	0.143326	0.00200692	Neutral	-0.010191	0.0267576
30SC3	LK2-A12	1	-0.00340341	0.00496753	0.121669	0.00123369	Neutral	-0.0162196	0.00941283
30SC3	LK2-A12	2	0.032116	0.00355093	0.121669	0.00123369	Beneficial	0.0229546	0.0412774
30SC3	LK2-A12	3	0.0152982	0.0042053	0.121669	0.00123369	Beneficial	0.00444856	0.0261479
30SC3	LK2-A12	5	0.037581	0.00638499	0.121669	0.00123369	Beneficial	0.0211078	0.0540543
30SC3	LK2-A12	7	0.023149	0.00316242	0.121669	0.00123369	Beneficial	0.01499	0.0313081
30SC3	LK2-A12	9	0.0368466	0.0240197	0.121669	0.00123369	Neutral	-0.0251243	0.0988175
30SC3	LK2-A12	10	0.00291198	0.00232351	0.121669	0.00123369	Neutral	-0.00308268	0.00890665
30SC3	LK2-A12	11	0.00392934	0.00414644	0.121669	0.00123369	Neutral	-0.00676848	0.0146272
30SC3	LK2-A12	14	0.0447217	0.00299322	0.121669	0.00123369	Beneficial	0.0369991	0.0524442
30SC3	LK2-A12	15	0.0707899	0.0020824	0.121669	0.00123369	Beneficial	0.0654173	0.0761625
30SC3	LK2-A12	16	0.0157181	0.0242612	0.121669	0.00123369	Neutral	-0.0468758	0.0783119
30SC3	LK2-A12	17	0.00802478	0.00324698	0.121669	0.00123369	Neutral	-0.000352428	0.016402
30SC3	LK2-A12	18	-0.00367311	0.0031467	0.121669	0.00123369	Neutral	-0.0117916	0.00444538
30SC3	LK2-A12	19	0.0245202	0.0422461	0.121669	0.00123369	Neutral	-0.0844746	0.133515
30SC3	LK2-A12	21	0.0272899	0.0143089	0.121669	0.00123369	Neutral	-0.00962712	0.064207
30SC3	LK2-A12	22	0.0244722	0.00384311	0.121669	0.00123369	Beneficial	0.014557	0.0343874
30SC3	LK2-A12	23	0.0439897	0.016058	0.121669	0.00123369	Beneficial	0.00256019	0.0854193
30SC3	LK2-A12	24	0.00228352	0.0120151	0.121669	0.00123369	Neutral	-0.0287154	0.0332825
30SC3	LK2-A12	26	0.003789	0.00532014	0.121669	0.00123369	Neutral	-0.00993696	0.017515
30SC3	LK2-A12	27	-0.000747124	0.00328178	0.121669	0.00123369	Neutral	-0.00921411	0.00771987
30SC3	LK2-A12	29	0.00790505	0.00439305	0.121669	0.00123369	Neutral	-0.00342901	0.0192391
30SC3	LK2-A12	30	0.0337935	0.0258527	0.121669	0.00123369	Neutral	-0.0329064	0.100493
30SC3	LK2-A12	33	-0.0208018	0.0152886	0.121669	0.00123369	Neutral	-0.0602464	0.0186427
30SC3	LK2-A12	34	0.00465961	0.0175971	0.121669	0.00123369	Neutral	-0.0407408	0.0500601
30SC3	LK2-A12	35	0.00844606	0.00339138	0.121669	0.00123369	Neutral	-0.00030369	0.0171958
30SC3	LK2-A12	36	0.00915709	0.0113807	0.121669	0.00123369	Neutral	-0.0202052	0.0385193
30SC3	LK2-A12	40	0.100425	0.00421802	0.121669	0.00123369	Beneficial	0.0895426	0.111308
30SC3	LK2-A12	42	0.0464973	0.0112587	0.121669	0.00123369	Beneficial	0.0174498	0.0755447
30SC3	LK2-A12	43	0.0215609	0.00886128	0.121669	0.00123369	Neutral	-0.0013012	0.044423
30SC3	LK2-A12	44	0.0180419	0.00326658	0.121669	0.00123369	Beneficial	0.00961414	0.0264697
30SC3	LK2-A12	45	-0.0616309	0.0229153	0.121669	0.00123369	Deleterious	-0.120752	-0.00250956
30SC3	LK2-A12	46	6.77693e-07	0.00367441	0.121669	0.00123369	Neutral	-0.00947931	0.00948067
30SC3	LK2-A12	47	-0.00137756	0.00898643	0.121669	0.00123369	Neutral	-0.0245625	0.0218074
30SC3	LK2-A12	49	-0.0048265	0.00924438	0.121669	0.00123369	Neutral	-0.028677	0.019024
30SC3	LK2-A12	50	-0.00904302	0.00415972	0.121669	0.00123369	Neutral	-0.0197751	0.00168907
30SC3	LK2-A12	52	-0.00967633	0.00913282	0.121669	0.00123369	Neutral	-0.033239	0.0138863
30SC3	LK2-A12	55	0.0317608	0.00740964	0.121669	0.00123369	Beneficial	0.012644	0.0508777
30SC3	LK2-A12	58	0.0459165	0.0114805	0.121669	0.00123369	Beneficial	0.0162968	0.0755362
30SC3	LK2-A12	59	0.0240346	0.00611145	0.121669	0.00123369	Beneficial	0.00826702	0.0398021
30SC3	LK2-A12	60	0.00759567	0.0210854	0.121669	0.00123369	Neutral	-0.0468046	0.061996
30SC3	LK2-A12	62	-0.00712655	0.00291578	0.121669	0.00123369	Neutral	-0.0146493	0.000396173
30SC3	LK2-A12	63	0.00104321	0.0101656	0.121669	0.00123369	Neutral	-0.025184	0.0272704
30SC3	LK2-A12	66	0.0731776	0.00253072	0.121669	0.00123369	Beneficial	0.0666483	0.0797068
30SC3	LK2-A12	67	0.0483599	0.00952383	0.121669	0.00123369	Beneficial	0.0237884	0.0729314
30SC3	LK2-A12	68	0.0440648	0.01377	0.121669	0.00123369	Beneficial	0.00853824	0.0795914
30SC3	LK2-A12	69	0.0282413	0.00460305	0.121669	0.00123369	Beneficial	0.0163655	0.0401172
30SC3	LK2-A12	70	0.0193974	0.0057549	0.121669	0.00123369	Beneficial	0.00454971	0.034245
30SC3	LK2-A12	71	0.0251211	0.00418667	0.121669	0.00123369	Beneficial	0.0143195	0.0359228
30SC3	LK2-A12	72	0.0122344	0.00334474	0.121669	0.00123369	Beneficial	0.00360501	0.0208639
30SC3	LK2-A12	73	0.0355368	0.0120324	0.121669	0.00123369	Beneficial	0.00449311	0.0665805
30SC3	LK2-A12	75	0.0142181	0.0109181	0.121669	0.00123369	Neutral	-0.0139505	0.0423868
30SC3	LK2-A12	76	0.026118	0.00756512	0.121669	0.00123369	Beneficial	0.0066	0.045636
30SC3	LK2-A12	77	0.0368124	0.0228634	0.121669	0.00123369	Neutral	-0.0221751	0.0957999
30SC3	LK2-A12	78	0.0108513	0.00465334	0.121669	0.00123369	Neutral	-0.00115437	0.0228569
30SC3	LK2-A12	79	0.00765669	0.0142373	0.121669	0.00123369	Neutral	-0.0290756	0.044389
30SC3	LK2-A12	80	0.0259199	0.00355978	0.121669	0.00123369	Beneficial	0.0167356	0.0351041
30SC3	LK2-A12	81	0.0291924	0.00378898	0.121669	0.00123369	Beneficial	0.0194168	0.038968
30SC3	LK2-A12	82	-0.00143169	0.00774505	0.121669	0.00123369	Neutral	-0.0214139	0.0185505
30SC3	LK2-A12	83	-0.00597917	0.00631663	0.121669	0.00123369	Neutral	-0.0222761	0.0103177
30SC3	LK2-A12	84	0.0149578	0.00472691	0.121669	0.00123369	Beneficial	0.00276238	0.0271532
30SC3	LK2-A12	85	-0.000478954	0.00564413	0.121669	0.00123369	Neutral	-0.0150408	0.0140829
30SC3	LK2-A12	86	0.028342	0.00471616	0.121669	0.00123369	Beneficial	0.0161743	0.0405097
30SC3	LK2-A12	88	0.0262039	0.00735945	0.121669	0.00123369	Beneficial	0.00721648	0.0451913
30SC3	LK2-A12	92	0.020559	0.00432305	0.121669	0.00123369	Beneficial	0.00940556	0.0317125
30SC3	LK2-A12	94	0.00786228	0.0053429	0.121669	0.00123369	Neutral	-0.0059224	0.021647
30SC3	LK2-A12	96	0.0965694	0.00545257	0.121669	0.00123369	Beneficial	0.0825018	0.110637
30SC3	LK2-A12	97	0.0140204	0.00940451	0.121669	0.00123369	Neutral	-0.0102432	0.0382841
30SC3	LK2-A12	101	-0.00227721	0.00345158	0.121669	0.00123369	Neutral	-0.0111823	0.00662787
30SC3	LK2-A12	103	0.0652246	0.00197201	0.121669	0.00123369	Beneficial	0.0601368	0.0703123
30SC3	LK2-A12	104	0.0238504	0.00273316	0.121669	0.00123369	Beneficial	0.0167988	0.0309019
30SC3	LK2-A12	105	0.0194735	0.00420763	0.121669	0.00123369	Beneficial	0.00861785	0.0303292
30SC3	LK2-A12	107	-0.0626692	0.019421	0.121669	0.00123369	Deleterious	-0.112775	-0.012563
30SC3	LK2-A12	108	0.00443033	0.00495361	0.121669	0.00123369	Neutral	-0.00834999	0.0172107
30SC3	LK2-A12	110	0.0341966	0.00394047	0.121669	0.00123369	Beneficial	0.0240301	0.044363
30SC3	LK2-A12	114	0.0641431	0.00204065	0.121669	0.00123369	Beneficial	0.0588782	0.069408
30SC3	LK2-A12	115	0.0427687	0.00196976	0.121669	0.00123369	Beneficial	0.0376868	0.0478507
30SC3	LK2-A12	117	0.103439	0.00242234	0.121669	0.00123369	Beneficial	0.0971895	0.109689
30SC3	LK2-A12	120	0.00662878	0.00851856	0.121669	0.00123369	Neutral	-0.0153491	0.0286067
30SC3	LK2-A12	121	0.00609265	0.00325605	0.121669	0.00123369	Neutral	-0.00230795	0.0144933
30SC3	LK2-A12	122	-0.00610242	0.0115174	0.121669	0.00123369	Neutral	-0.0358174	0.0236125
30SC3	LK2-A12	123	0.026511	0.00512611	0.121669	0.00123369	Beneficial	0.0132856	0.0397363
30SC3	LK2-A12	124	0.0192843	0.00450868	0.121669	0.00123369	Beneficial	0.0076519	0.0309167
30SC3	LK2-A12	127	0.0351011	0.00298388	0.121669	0.00123369	Beneficial	0.0274027	0.0427995
30SC3	LK2-B07	1	0.00753136	0.00419385	0.153859	0.00110671	Neutral	-0.00328876	0.0183515
30SC3	LK2-B07	2	0.0183698	0.00328127	0.153859	0.00110671	Beneficial	0.00990413	0.0268355
30SC3	LK2-B07	3	0.00691938	0.00477515	0.153859	0.00110671	Neutral	-0.00540052	0.0192393
30SC3	LK2-B07	5	0.0363667	0.00565164	0.153859	0.00110671	Beneficial	0.0217855	0.0509479
30SC3	LK2-B07	7	0.0302263	0.00265221	0.153859	0.00110671	Beneficial	0.0233836	0.037069
30SC3	LK2-B07	10	0.00293491	0.00231387	0.153859	0.00110671	Neutral	-0.00303488	0.00890469
30SC3	LK2-B07	11	0.00426095	0.0044387	0.153859	0.00110671	Neutral	-0.0071909	0.0157128
30SC3	LK2-B07	14	0.0393738	0.00302352	0.153859	0.00110671	Beneficial	0.0315731	0.0471744
30SC3	LK2-B07	15	0.0549835	0.00187764	0.153859	0.00110671	Beneficial	0.0501392	0.0598278
30SC3	LK2-B07	17	0.00819943	0.00283184	0.153859	0.00110671	Beneficial	0.000893297	0.0155056
30SC3	LK2-B07	18	0.0103104	0.00608094	0.153859	0.00110671	Neutral	-0.00537844	0.0259992
30SC3	LK2-B07	21	0.0151448	0.00944864	0.153859	0.00110671	Neutral	-0.00923268	0.0395223
30SC3	LK2-B07	22	0.0224341	0.00443747	0.153859	0.00110671	Beneficial	0.0109854	0.0338828
30SC3	LK2-B07	23	0.0481395	0.0197121	0.153859	0.00110671	Neutral	-0.00271769	0.0989967
30SC3	LK2-B07	24	-0.023539	0.0227267	0.153859	0.00110671	Neutral	-0.082174	0.0350959
30SC3	LK2-B07	25	0.00397594	0.0110906	0.153859	0.00110671	Neutral	-0.0246379	0.0325898
30SC3	LK2-B07	26	0.00127739	0.00395897	0.153859	0.00110671	Neutral	-0.00893675	0.0114915
30SC3	LK2-B07	27	0.00209206	0.00347764	0.153859	0.00110671	Neutral	-0.00688026	0.0110644
30SC3	LK2-B07	29	0.0220333	0.00312244	0.153859	0.00110671	Beneficial	0.0139774	0.0300891
30SC3	LK2-B07	33	-0.036746	0.00748063	0.153859	0.00110671	Deleterious	-0.056046	-0.017446
30SC3	LK2-B07	34	0.00117037	0.00571307	0.153859	0.00110671	Neutral	-0.0135694	0.0159101
30SC3	LK2-B07	35	0.0243365	0.00623747	0.153859	0.00110671	Beneficial	0.00824377	0.0404291
30SC3	LK2-B07	36	0.038535	0.00609107	0.153859	0.00110671	Beneficial	0.02282	0.05425
30SC3	LK2-B07	40	0.0390806	0.00549336	0.153859	0.00110671	Beneficial	0.0249077	0.0532534
30SC3	LK2-B07	43	-0.0137811	0.0127534	0.153859	0.00110671	Neutral	-0.0466848	0.0191225
30SC3	LK2-B07	44	0.0195132	0.00412737	0.153859	0.00110671	Beneficial	0.00886457	0.0301618
30SC3	LK2-B07	45	-0.0152116	0.0114709	0.153859	0.00110671	Neutral	-0.0448066	0.0143834
30SC3	LK2-B07	46	0.0190403	0.00260827	0.153859	0.00110671	Beneficial	0.012311	0.0257697
30SC3	LK2-B07	47	0.0236956	0.0191748	0.153859	0.00110671	Neutral	-0.0257754	0.0731666
30SC3	LK2-B07	49	-0.0487377	0.00781364	0.153859	0.00110671	Deleterious	-0.0688969	-0.0285785
30SC3	LK2-B07	50	0.00967247	0.0110032	0.153859	0.00110671	Neutral	-0.0187159	0.0380608
30SC3	LK2-B07	52	0.0343055	0.00997591	0.153859	0.00110671	Beneficial	0.00856769	0.0600434
30SC3	LK2-B07	53	-0.0233359	0.0121067	0.153859	0.00110671	Neutral	-0.0545711	0.00789932
30SC3	LK2-B07	55	0.00795049	0.00507161	0.153859	0.00110671	Neutral	-0.00513427	0.0210353
30SC3	LK2-B07	58	-0.00433103	0.00383057	0.153859	0.00110671	Neutral	-0.0142139	0.00555183
30SC3	LK2-B07	59	0.0201703	0.0071662	0.153859	0.00110671	Beneficial	0.00168153	0.0386591
30SC3	LK2-B07	62	-0.00443114	0.00343169	0.153859	0.00110671	Neutral	-0.0132849	0.00442261
30SC3	LK2-B07	63	-0.020308	0.0066684	0.153859	0.00110671	Deleterious	-0.0375125	-0.00310351
30SC3	LK2-B07	66	0.0398407	0.00208043	0.153859	0.00110671	Beneficial	0.0344732	0.0452083
30SC3	LK2-B07	67	0.0558017	0.00599588	0.153859	0.00110671	Beneficial	0.0403323	0.0712711
30SC3	LK2-B07	68	0.0194623	0.00283475	0.153859	0.00110671	Beneficial	0.0121486	0.026776
30SC3	LK2-B07	69	0.0338965	0.00490565	0.153859	0.00110671	Beneficial	0.0212399	0.046553
30SC3	LK2-B07	70	0.00990992	0.00578201	0.153859	0.00110671	Neutral	-0.00500767	0.0248275
30SC3	LK2-B07	71	0.0271817	0.00693904	0.153859	0.00110671	Beneficial	0.00927898	0.0450844
30SC3	LK2-B07	72	0.00546579	0.00257871	0.153859	0.00110671	Neutral	-0.00118728	0.0121189
30SC3	LK2-B07	75	0.0494925	0.00778379	0.153859	0.00110671	Beneficial	0.0294103	0.0695746
30SC3	LK2-B07	78	0.0122486	0.00431547	0.153859	0.00110671	Beneficial	0.00111468	0.0233825
30SC3	LK2-B07	79	-0.00200567	0.00761324	0.153859	0.00110671	Neutral	-0.0216478	0.0176365
30SC3	LK2-B07	80	0.0283006	0.00265391	0.153859	0.00110671	Beneficial	0.0214535	0.0351477
30SC3	LK2-B07	81	0.0336772	0.00467564	0.153859	0.00110671	Beneficial	0.021614	0.0457403
30SC3	LK2-B07	82	0.00104354	0.0054466	0.153859	0.00110671	Neutral	-0.0130087	0.0150958
30SC3	LK2-B07	83	0.0149918	0.00729155	0.153859	0.00110671	Neutral	-0.0038204	0.033804
30SC3	LK2-B07	84	0.0267331	0.00647614	0.153859	0.00110671	Beneficial	0.0100247	0.0434415
30SC3	LK2-B07	85	-0.00106597	0.0047929	0.153859	0.00110671	Neutral	-0.0134316	0.0112997
30SC3	LK2-B07	86	0.0163422	0.00463024	0.153859	0.00110671	Beneficial	0.00439615	0.0282882
30SC3	LK2-B07	88	0.0232262	0.00631295	0.153859	0.00110671	Beneficial	0.00693878	0.0395136
30SC3	LK2-B07	92	0.0163512	0.00393564	0.153859	0.00110671	Beneficial	0.0061973	0.0265052
30SC3	LK2-B07	94	-0.000225216	0.00221755	0.153859	0.00110671	Neutral	-0.0059465	0.00549606
30SC3	LK2-B07	95	-0.0248042	0.00917859	0.153859	0.00110671	Deleterious	-0.048485	-0.00112346
30SC3	LK2-B07	96	0.02604	0.00691052	0.153859	0.00110671	Beneficial	0.00821088	0.0438692
30SC3	LK2-B07	101	0.00366269	0.00650799	0.153859	0.00110671	Neutral	-0.0131279	0.0204533
30SC3	LK2-B07	103	0.0393555	0.00217001	0.153859	0.00110671	Beneficial	0.0337569	0.0449541
30SC3	LK2-B07	104	0.0276216	0.0021656	0.153859	0.00110671	Beneficial	0.0220343	0.0332088
30SC3	LK2-B07	105	0.00967712	0.00294692	0.153859	0.00110671	Beneficial	0.00207407	0.0172802
30SC3	LK2-B07	108	-0.00116524	0.00442098	0.153859	0.00110671	Neutral	-0.0125714	0.0102409
30SC3	LK2-B07	110	0.0392556	0.00389519	0.153859	0.00110671	Beneficial	0.029206	0.0493051
30SC3	LK2-B07	114	0.0384521	0.0017111	0.153859	0.00110671	Beneficial	0.0340374	0.0428667
30SC3	LK2-B07	115	0.0277937	0.00218703	0.153859	0.00110671	Beneficial	0.0221511	0.0334362
30SC3	LK2-B07	117	0.0733756	0.00221948	0.153859	0.00110671	Beneficial	0.0676493	0.0791018
30SC3	LK2-B07	120	-0.00455635	0.00861431	0.153859	0.00110671	Neutral	-0.0267813	0.0176686
30SC3	LK2-B07	121	0.000830635	0.00249008	0.153859	0.00110671	Neutral	-0.00559377	0.00725504
30SC3	LK2-B07	122	0.00537166	0.0169007	0.153859	0.00110671	Neutral	-0.0382322	0.0489755
30SC3	LK2-B07	123	0.0167968	0.00486533	0.153859	0.00110671	Beneficial	0.00424423	0.0293493
30SC3	LK2-B07	124	0.00502341	0.0047454	0.153859	0.00110671	Neutral	-0.00721971	0.0172665
30SC3	LK2-B07	127	0.0316397	0.00294419	0.153859	0.00110671	Beneficial	0.0240437	0.0392357
30SC3	LK2-D05	1	-0.00875582	0.00529437	0.159429	0.00127317	Neutral	-0.0224153	0.00490366
30SC3	LK2-D05	2	0.0144408	0.00340977	0.159429	0.00127317	Beneficial	0.00564354	0.023238
30SC3	LK2-D05	3	0.0288747	0.00548738	0.159429	0.00127317	Beneficial	0.0147173	0.0430322
30SC3	LK2-D05	7	0.0147996	0.00440414	0.159429	0.00127317	Beneficial	0.00343695	0.0261623
30SC3	LK2-D05	9	0.027114	0.00745583	0.159429	0.00127317	Beneficial	0.00787796	0.04635
30SC3	LK2-D05	10	-0.00416534	0.00285206	0.159429	0.00127317	Neutral	-0.0115237	0.00319298
30SC3	LK2-D05	11	-0.00140164	0.00519216	0.159429	0.00127317	Neutral	-0.0147974	0.0119941
30SC3	LK2-D05	14	0.0413217	0.00271915	0.159429	0.00127317	Beneficial	0.0343063	0.0483371
30SC3	LK2-D05	15	0.0402015	0.00258279	0.159429	0.00127317	Beneficial	0.0335379	0.0468651
30SC3	LK2-D05	16	0.0493982	0.0152618	0.159429	0.00127317	Beneficial	0.0100228	0.0887737
30SC3	LK2-D05	17	0.00130123	0.00356919	0.159429	0.00127317	Neutral	-0.00790729	0.0105097
30SC3	LK2-D05	18	-0.000168558	0.00382104	0.159429	0.00127317	Neutral	-0.0100269	0.00968973
30SC3	LK2-D05	19	-0.0186348	0.0114689	0.159429	0.00127317	Neutral	-0.0482245	0.0109549
30SC3	LK2-D05	21	0.0109752	0.0100389	0.159429	0.00127317	Neutral	-0.014925	0.0368755
30SC3	LK2-D05	22	0.0209309	0.00623559	0.159429	0.00127317	Beneficial	0.00484303	0.0370187
30SC3	LK2-D05	23	0.0172164	0.00469549	0.159429	0.00127317	Beneficial	0.00510208	0.0293308
30SC3	LK2-D05	24	-0.00325321	0.00790328	0.159429	0.00127317	Neutral	-0.0236437	0.0171372
30SC3	LK2-D05	25	0.0352127	0.0148056	0.159429	0.00127317	Neutral	-0.00298591	0.0734112
30SC3	LK2-D05	26	-0.00619388	0.00607336	0.159429	0.00127317	Neutral	-0.0218632	0.0094754
30SC3	LK2-D05	27	-0.00190537	0.00655807	0.159429	0.00127317	Neutral	-0.0188252	0.0150144
30SC3	LK2-D05	29	-0.00317897	0.0032767	0.159429	0.00127317	Neutral	-0.0116329	0.00527491
30SC3	LK2-D05	30	0.00713064	0.0078911	0.159429	0.00127317	Neutral	-0.0132284	0.0274897
30SC3	LK2-D05	33	-0.0111526	0.0076289	0.159429	0.00127317	Neutral	-0.0308352	0.00852995
30SC3	LK2-D05	34	0.00657968	0.0130745	0.159429	0.00127317	Neutral	-0.0271525	0.0403119
30SC3	LK2-D05	35	0.00533673	0.00355975	0.159429	0.00127317	Neutral	-0.00384743	0.0145209
30SC3	LK2-D05	36	0.0651813	0.00935111	0.159429	0.00127317	Beneficial	0.0410555	0.0893072
30SC3	LK2-D05	39	0.028586	0.00505064	0.159429	0.00127317	Beneficial	0.0155553	0.0416166
30SC3	LK2-D05	40	-0.00501936	0.00727787	0.159429	0.00127317	Neutral	-0.0237963	0.0137575
30SC3	LK2-D05	42	0.0523031	0.00667439	0.159429	0.00127317	Beneficial	0.0350832	0.069523
30SC3	LK2-D05	43	-0.00184022	0.00493292	0.159429	0.00127317	Neutral	-0.0145672	0.0108867
30SC3	LK2-D05	44	-0.00166157	0.00293754	0.159429	0.00127317	Neutral	-0.00924042	0.00591727
30SC3	LK2-D05	45	-0.0982281	0.0239758	0.159429	0.00127317	Deleterious	-0.160086	-0.0363707
30SC3	LK2-D05	46	-0.0640771	0.0135358	0.159429	0.00127317	Deleterious	-0.0989994	-0.0291548
30SC3	LK2-D05	47	0.0115199	0.0122916	0.159429	0.00127317	Neutral	-0.0201925	0.0432323
30SC3	LK2-D05	50	-0.0179907	0.00479053	0.159429	0.00127317	Deleterious	-0.0303503	-0.00563112
30SC3	LK2-D05	52	-0.00226227	0.00603644	0.159429	0.00127317	Neutral	-0.0178363	0.0133118
30SC3	LK2-D05	55	0.0262794	0.00387669	0.159429	0.00127317	Beneficial	0.0162775	0.0362813
30SC3	LK2-D05	58	0.00264373	0.00387437	0.159429	0.00127317	Neutral	-0.00735213	0.0126396
30SC3	LK2-D05	59	0.0105155	0.00786628	0.159429	0.00127317	Neutral	-0.00977946	0.0308106
30SC3	LK2-D05	60	-0.00448699	0.0099907	0.159429	0.00127317	Neutral	-0.030263	0.021289
30SC3	LK2-D05	61	-0.0728326	0.0214072	0.159429	0.00127317	Deleterious	-0.128063	-0.0176021
30SC3	LK2-D05	62	-0.00916542	0.00363213	0.159429	0.00127317	Neutral	-0.0185363	0.000205472
30SC3	LK2-D05	63	-0.0121176	0.00520889	0.159429	0.00127317	Neutral	-0.0255565	0.00132135
30SC3	LK2-D05	64	0.0021018	0.00813208	0.159429	0.00127317	Neutral	-0.018879	0.0230826
30SC3	LK2-D05	66	0.038353	0.00222173	0.159429	0.00127317	Beneficial	0.032621	0.0440851
30SC3	LK2-D05	67	0.0475827	0.00407965	0.159429	0.00127317	Beneficial	0.0370572	0.0581082
30SC3	LK2-D05	68	0.0202374	0.00427656	0.159429	0.00127317	Beneficial	0.0092039	0.0312709
30SC3	LK2-D05	69	0.0140861	0.00385033	0.159429	0.00127317	Beneficial	0.00415225	0.02402
30SC3	LK2-D05	70	0.00357842	0.00423207	0.159429	0.00127317	Neutral	-0.00734033	0.0144972
30SC3	LK2-D05	71	-0.00135857	0.00433258	0.159429	0.00127317	Neutral	-0.0125366	0.0098195
30SC3	LK2-D05	72	0.00507178	0.00336764	0.159429	0.00127317	Neutral	-0.00361673	0.0137603
30SC3	LK2-D05	75	0.0621416	0.00372967	0.159429	0.00127317	Beneficial	0.052519	0.0717641
30SC3	LK2-D05	76	0.0146257	0.00423152	0.159429	0.00127317	Beneficial	0.00370839	0.025543
30SC3	LK2-D05	77	0.0217867	0.00921019	0.159429	0.00127317	Neutral	-0.00197557	0.045549
30SC3	LK2-D05	78	-0.00332188	0.00648368	0.159429	0.00127317	Neutral	-0.0200498	0.013406
30SC3	LK2-D05	80	-0.014165	0.0058656	0.159429	0.00127317	Neutral	-0.0292983	0.000968239
30SC3	LK2-D05	81	0.0208828	0.00295012	0.159429	0.00127317	Beneficial	0.0132715	0.0284941
30SC3	LK2-D05	82	-0.00472394	0.00636245	0.159429	0.00127317	Neutral	-0.0211391	0.0116912
30SC3	LK2-D05	83	-0.0144566	0.00515253	0.159429	0.00127317	Deleterious	-0.0277502	-0.00116311
30SC3	LK2-D05	84	0.00938704	0.00409823	0.159429	0.00127317	Neutral	-0.00118641	0.0199605
30SC3	LK2-D05	85	0.000195659	0.00377002	0.159429	0.00127317	Neutral	-0.00953098	0.0099223
30SC3	LK2-D05	86	0.0327293	0.0187443	0.159429	0.00127317	Neutral	-0.0156311	0.0810897
30SC3	LK2-D05	88	0.00523044	0.00514347	0.159429	0.00127317	Neutral	-0.0080397	0.0185006
30SC3	LK2-D05	92	0.0126414	0.00358562	0.159429	0.00127317	Beneficial	0.00339047	0.0218923
30SC3	LK2-D05	94	0.00271187	0.00720145	0.159429	0.00127317	Neutral	-0.0158679	0.0212916
30SC3	LK2-D05	96	-0.00295612	0.011632	0.159429	0.00127317	Neutral	-0.0329668	0.0270545
30SC3	LK2-D05	97	0.0054121	0.00488454	0.159429	0.00127317	Neutral	-0.00719001	0.0180142
30SC3	LK2-D05	101	-0.0251922	0.0077262	0.159429	0.00127317	Deleterious	-0.0451258	-0.00525861
30SC3	LK2-D05	103	-0.00591601	0.00522208	0.159429	0.00127317	Neutral	-0.019389	0.00755695
30SC3	LK2-D05	104	0.0123973	0.00287863	0.159429	0.00127317	Beneficial	0.00497047	0.0198242
30SC3	LK2-D05	105	0.0194184	0.00427917	0.159429	0.00127317	Beneficial	0.00837811	0.0304586
30SC3	LK2-D05	108	0.00321842	0.00331907	0.159429	0.00127317	Neutral	-0.00534477	0.0117816
30SC3	LK2-D05	110	0.0247864	0.00350375	0.159429	0.00127317	Beneficial	0.0157467	0.033826
30SC3	LK2-D05	114	0.0183937	0.00302798	0.159429	0.00127317	Beneficial	0.0105815	0.0262059
30SC3	LK2-D05	115	0.037395	0.0023623	0.159429	0.00127317	Beneficial	0.0313003	0.0434897
30SC3	LK2-D05	117	0.0612059	0.00903115	0.159429	0.00127317	Beneficial	0.0379056	0.0845063
30SC3	LK2-D05	120	0.0125625	0.00342201	0.159429	0.00127317	Beneficial	0.00373372	0.0213913
30SC3	LK2-D05	121	-0.00188209	0.00547844	0.159429	0.00127317	Neutral	-0.0160165	0.0122523
30SC3	LK2-D05	122	-0.0165331	0.0100506	0.159429	0.00127317	Neutral	-0.0424637	0.00939742
30SC3	LK2-D05	123	0.0163781	0.0070328	0.159429	0.00127317	Neutral	-0.00176658	0.0345227
30SC3	LK2-D05	124	-0.00102836	0.00197133	0.159429	0.00127317	Neutral	-0.00611438	0.00405767
30SC3	LK2-D05	127	0.00030214	0.00438371	0.159429	0.00127317	Neutral	-0.0110078	0.0116121
30SC3	LK2-D07	1	-0.00284377	0.0106129	0.233734	0.00195239	Neutral	-0.0302251	0.0245375
30SC3	LK2-D07	2	0.0132429	0.00372541	0.233734	0.00195239	Beneficial	0.00363133	0.0228544
30SC3	LK2-D07	5	0.0219204	0.00526016	0.233734	0.00195239	Beneficial	0.00834919	0.0354916
30SC3	LK2-D07	7	0.0113073	0.00294864	0.233734	0.00195239	Beneficial	0.00369984	0.0189148
30SC3	LK2-D07	9	-0.00553844	0.00488677	0.233734	0.00195239	Neutral	-0.0181463	0.00706942
30SC3	LK2-D07	10	-0.00234156	0.00283496	0.233734	0.00195239	Neutral	-0.00965576	0.00497263
30SC3	LK2-D07	11	-0.00741871	0.00424531	0.233734	0.00195239	Neutral	-0.0183716	0.00353418
30SC3	LK2-D07	14	0.0362832	0.00492612	0.233734	0.00195239	Beneficial	0.0235738	0.0489926
30SC3	LK2-D07	15	0.0336336	0.00902221	0.233734	0.00195239	Beneficial	0.0103563	0.0569109
30SC3	LK2-D07	16	0.000651568	0.00626016	0.233734	0.00195239	Neutral	-0.0154996	0.0168028
30SC3	LK2-D07	17	0.000988694	0.00424157	0.233734	0.00195239	Neutral	-0.00995455	0.0119319
30SC3	LK2-D07	18	0.00675432	0.0050245	0.233734	0.00195239	Neutral	-0.00620888	0.0197175
30SC3	LK2-D07	19	0.00515532	0.0110076	0.233734	0.00195239	Neutral	-0.0232444	0.033555
30SC3	LK2-D07	25	0.011914	0.005085	0.233734	0.00195239	Neutral	-0.00120527	0.0250333
30SC3	LK2-D07	26	-0.00339757	0.00415654	0.233734	0.00195239	Neutral	-0.0141214	0.00732629
30SC3	LK2-D07	27	-0.012713	0.00678073	0.233734	0.00195239	Neutral	-0.0302073	0.00478124
30SC3	LK2-D07	29	0.00370697	0.00570041	0.233734	0.00195239	Neutral	-0.0110001	0.018414
30SC3	LK2-D07	30	0.0260127	0.00481296	0.233734	0.00195239	Beneficial	0.0135953	0.0384301
30SC3	LK2-D07	33	-0.0427548	0.00578166	0.233734	0.00195239	Deleterious	-0.0576715	-0.0278381
30SC3	LK2-D07	34	-0.0100812	0.0073962	0.233734	0.00195239	Neutral	-0.0291634	0.00900097
30SC3	LK2-D07	35	0.0281509	0.00378115	0.233734	0.00195239	Beneficial	0.0183955	0.0379063
30SC3	LK2-D07	36	0.063255	0.00310451	0.233734	0.00195239	Beneficial	0.0552454	0.0712646
30SC3	LK2-D07	39	0.0171363	0.0147576	0.233734	0.00195239	Neutral	-0.0209382	0.0552108
30SC3	LK2-D07	40	0.0272883	0.0115676	0.233734	0.00195239	Neutral	-0.00255627	0.0571328
30SC3	LK2-D07	43	-0.00353506	0.00796903	0.233734	0.00195239	Neutral	-0.0240952	0.017025
30SC3	LK2-D07	44	0.00881034	0.00369581	0.233734	0.00195239	Neutral	-0.000724848	0.0183455
30SC3	LK2-D07	46	-0.0455277	0.00672225	0.233734	0.00195239	Deleterious	-0.0628712	-0.0281843
30SC3	LK2-D07	49	-0.0737616	0.0153244	0.233734	0.00195239	Deleterious	-0.113299	-0.0342247
30SC3	LK2-D07	52	0.00230988	0.00453569	0.233734	0.00195239	Neutral	-0.0093922	0.014012
30SC3	LK2-D07	55	0.0131824	0.00546182	0.233734	0.00195239	Neutral	-0.000909091	0.0272739
30SC3	LK2-D07	58	0.0187237	0.00905779	0.233734	0.00195239	Neutral	-0.00464538	0.0420928
30SC3	LK2-D07	59	0.0312146	0.00457265	0.233734	0.00195239	Beneficial	0.0194172	0.0430121
30SC3	LK2-D07	60	0.0310278	0.00335402	0.233734	0.00195239	Beneficial	0.0223744	0.0396812
30SC3	LK2-D07	62	-0.0214819	0.00942235	0.233734	0.00195239	Neutral	-0.0457916	0.00282779
30SC3	LK2-D07	63	-0.00417718	0.0115339	0.233734	0.00195239	Neutral	-0.0339347	0.0255804
30SC3	LK2-D07	66	0.01605	0.00586776	0.233734	0.00195239	Beneficial	0.000911168	0.0311888
30SC3	LK2-D07	67	0.0503949	0.00391757	0.233734	0.00195239	Beneficial	0.0402875	0.0605022
30SC3	LK2-D07	68	0.018375	0.00379116	0.233734	0.00195239	Beneficial	0.00859384	0.0281562
30SC3	LK2-D07	70	-0.000751577	0.00486367	0.233734	0.00195239	Neutral	-0.0132998	0.0117967
30SC3	LK2-D07	71	0.0268119	0.0044599	0.233734	0.00195239	Beneficial	0.0153053	0.0383184
30SC3	LK2-D07	72	0.00963928	0.00354426	0.233734	0.00195239	Beneficial	0.000495101	0.0187835
30SC3	LK2-D07	75	0.0584393	0.00367917	0.233734	0.00195239	Beneficial	0.0489471	0.0679316
30SC3	LK2-D07	76	0.0247066	0.0119378	0.233734	0.00195239	Neutral	-0.00609296	0.0555062
30SC3	LK2-D07	77	-0.0313462	0.00983664	0.233734	0.00195239	Deleterious	-0.0567247	-0.00596767
30SC3	LK2-D07	78	-0.00557376	0.00897019	0.233734	0.00195239	Neutral	-0.0287168	0.0175693
30SC3	LK2-D07	80	-0.00366212	0.00465179	0.233734	0.00195239	Neutral	-0.0156637	0.00833949
30SC3	LK2-D07	81	0.0453406	0.00503842	0.233734	0.00195239	Beneficial	0.0323415	0.0583398
30SC3	LK2-D07	82	-0.0105932	0.00442005	0.233734	0.00195239	Neutral	-0.0219969	0.000810562
30SC3	LK2-D07	84	0.0456462	0.00410674	0.233734	0.00195239	Beneficial	0.0350508	0.0562415
30SC3	LK2-D07	85	-0.000595757	0.00472726	0.233734	0.00195239	Neutral	-0.0127921	0.0116006
30SC3	LK2-D07	86	-0.000641855	0.00617654	0.233734	0.00195239	Neutral	-0.0165773	0.0152936
30SC3	LK2-D07	88	0.00797426	0.00792442	0.233734	0.00195239	Neutral	-0.0124707	0.0284193
30SC3	LK2-D07	92	0.0399273	0.0035068	0.233734	0.00195239	Beneficial	0.0308798	0.0489749
30SC3	LK2-D07	94	0.00484972	0.00428728	0.233734	0.00195239	Neutral	-0.00621148	0.0159109
30SC3	LK2-D07	97	0.017029	0.00875175	0.233734	0.00195239	Neutral	-0.0055505	0.0396085
30SC3	LK2-D07	101	0.000302769	0.00404951	0.233734	0.00195239	Neutral	-0.010145	0.0107505
30SC3	LK2-D07	103	-0.00370903	0.00365133	0.233734	0.00195239	Neutral	-0.0131295	0.00571141
30SC3	LK2-D07	104	0.00724557	0.00302427	0.233734	0.00195239	Neutral	-0.00055704	0.0150482
30SC3	LK2-D07	105	0.0223561	0.00360248	0.233734	0.00195239	Beneficial	0.0130617	0.0316505
30SC3	LK2-D07	108	-0.00508562	0.00641453	0.233734	0.00195239	Neutral	-0.0216351	0.0114639
30SC3	LK2-D07	110	0.0259023	0.00413608	0.233734	0.00195239	Beneficial	0.0152312	0.0365734
30SC3	LK2-D07	114	0.0275292	0.00491404	0.233734	0.00195239	Beneficial	0.014851	0.0402074
30SC3	LK2-D07	115	0.0403819	0.00453709	0.233734	0.00195239	Beneficial	0.0286762	0.0520875
30SC3	LK2-D07	121	0.00709226	0.00389224	0.233734	0.00195239	Neutral	-0.00294971	0.0171342
30SC3	LK2-D07	122	-0.026602	0.00403474	0.233734	0.00195239	Deleterious	-0.0370116	-0.0161924
30SC3	LK2-D07	123	0.0126441	0.0057765	0.233734	0.00195239	Neutral	-0.00225927	0.0275474
30SC3	LK2-D07	124	0.0110189	0.0043634	0.233734	0.00195239	Neutral	-0.000238654	0.0222765
30SC3	LK2-D07	127	0.0214666	0.00370881	0.233734	0.00195239	Beneficial	0.0118979	0.0310354
30SC3	LK2-E08	1	-0.00885999	0.00655598	0.0827851	0.00376059	Neutral	-0.0257744	0.00805444
30SC3	LK2-E08	2	0.0490379	0.00582503	0.0827851	0.00376059	Beneficial	0.0340093	0.0640665
30SC3	LK2-E08	3	0.0238095	0.0100047	0.0827851	0.00376059	Neutral	-0.0020027	0.0496217
30SC3	LK2-E08	5	0.073681	0.0211862	0.0827851	0.00376059	Beneficial	0.0190207	0.128341
30SC3	LK2-E08	7	0.0273732	0.00511494	0.0827851	0.00376059	Beneficial	0.0141766	0.0405697
30SC3	LK2-E08	10	-0.00305695	0.00563033	0.0827851	0.00376059	Neutral	-0.0175832	0.0114693
30SC3	LK2-E08	14	0.0391151	0.00506023	0.0827851	0.00376059	Beneficial	0.0260597	0.0521705
30SC3	LK2-E08	15	0.0972906	0.00487043	0.0827851	0.00376059	Beneficial	0.0847249	0.109856
30SC3	LK2-E08	17	0.016764	0.00467797	0.0827851	0.00376059	Beneficial	0.00469478	0.0288331
30SC3	LK2-E08	18	0.000435469	0.0053294	0.0827851	0.00376059	Neutral	-0.0133144	0.0141853
30SC3	LK2-E08	19	-0.0163376	0.00778651	0.0827851	0.00376059	Neutral	-0.0364268	0.00375157
30SC3	LK2-E08	21	-0.0076418	0.0194701	0.0827851	0.00376059	Neutral	-0.0578746	0.042591
30SC3	LK2-E08	22	0.00162874	0.00810268	0.0827851	0.00376059	Neutral	-0.0192762	0.0225337
30SC3	LK2-E08	27	-0.0121968	0.0130812	0.0827851	0.00376059	Neutral	-0.0459463	0.0215527
30SC3	LK2-E08	30	0.00640709	0.00952878	0.0827851	0.00376059	Neutral	-0.0181772	0.0309914
30SC3	LK2-E08	35	0.00450014	0.00554022	0.0827851	0.00376059	Neutral	-0.00979363	0.0187939
30SC3	LK2-E08	36	0.11659	0.00845059	0.0827851	0.00376059	Beneficial	0.0947876	0.138393
30SC3	LK2-E08	40	0.0218683	0.00778861	0.0827851	0.00376059	Beneficial	0.00177371	0.041963
30SC3	LK2-E08	43	0.00337856	0.0069701	0.0827851	0.00376059	Neutral	-0.0146043	0.0213614
30SC3	LK2-E08	44	-0.00525879	0.00678753	0.0827851	0.00376059	Neutral	-0.0227706	0.012253
30SC3	LK2-E08	46	-0.00502783	0.0175665	0.0827851	0.00376059	Neutral	-0.0503493	0.0402937
30SC3	LK2-E08	49	-0.0408464	0.00765469	0.0827851	0.00376059	Deleterious	-0.0605955	-0.0210973
30SC3	LK2-E08	50	-0.0181081	0.0115623	0.0827851	0.00376059	Neutral	-0.0479389	0.0117227
30SC3	LK2-E08	55	0.0295623	0.00558925	0.0827851	0.00376059	Beneficial	0.015142	0.0439826
30SC3	LK2-E08	58	0.0527571	0.0186136	0.0827851	0.00376059	Beneficial	0.0047341	0.10078
30SC3	LK2-E08	59	0.0290524	0.00903909	0.0827851	0.00376059	Beneficial	0.00573151	0.0523732
30SC3	LK2-E08	60	-0.00166069	0.00752501	0.0827851	0.00376059	Neutral	-0.0210752	0.0177538
30SC3	LK2-E08	61	0.00548184	0.0152359	0.0827851	0.00376059	Neutral	-0.0338268	0.0447904
30SC3	LK2-E08	66	0.0708809	0.00490988	0.0827851	0.00376059	Beneficial	0.0582134	0.0835484
30SC3	LK2-E08	67	0.0403746	0.00880747	0.0827851	0.00376059	Beneficial	0.0176513	0.0630978
30SC3	LK2-E08	68	0.040726	0.00497865	0.0827851	0.00376059	Beneficial	0.0278811	0.0535709
30SC3	LK2-E08	69	0.0104426	0.00631035	0.0827851	0.00376059	Neutral	-0.00583811	0.0267233
30SC3	LK2-E08	70	0.0165146	0.00594818	0.0827851	0.00376059	Beneficial	0.00116828	0.0318609
30SC3	LK2-E08	71	0.0218977	0.00701674	0.0827851	0.00376059	Beneficial	0.00379456	0.0400009
30SC3	LK2-E08	72	0.00264877	0.0070693	0.0827851	0.00376059	Neutral	-0.01559	0.0208876
30SC3	LK2-E08	75	0.125226	0.0103394	0.0827851	0.00376059	Beneficial	0.0985507	0.151902
30SC3	LK2-E08	76	0.0419375	0.0102049	0.0827851	0.00376059	Beneficial	0.0156088	0.0682661
30SC3	LK2-E08	77	0.122698	0.00796758	0.0827851	0.00376059	Beneficial	0.102141	0.143254
30SC3	LK2-E08	78	-0.0170218	0.00999944	0.0827851	0.00376059	Neutral	-0.0428204	0.00877672
30SC3	LK2-E08	80	-0.0053053	0.00589036	0.0827851	0.00376059	Neutral	-0.0205024	0.00989183
30SC3	LK2-E08	81	0.0486452	0.0057114	0.0827851	0.00376059	Beneficial	0.0339098	0.0633807
30SC3	LK2-E08	83	-0.0365519	0.0217521	0.0827851	0.00376059	Neutral	-0.0926724	0.0195686
30SC3	LK2-E08	84	0.0214121	0.00974029	0.0827851	0.00376059	Neutral	-0.00371784	0.0465421
30SC3	LK2-E08	85	0.00586894	0.00709402	0.0827851	0.00376059	Neutral	-0.0124336	0.0241715
30SC3	LK2-E08	92	0.0182961	0.00507005	0.0827851	0.00376059	Beneficial	0.00521537	0.0313768
30SC3	LK2-E08	94	-0.00681676	0.00879499	0.0827851	0.00376059	Neutral	-0.0295078	0.0158743
30SC3	LK2-E08	96	0.0365058	0.00986526	0.0827851	0.00376059	Beneficial	0.0110535	0.0619582
30SC3	LK2-E08	97	-0.00741426	0.0104537	0.0827851	0.00376059	Neutral	-0.0343849	0.0195564
30SC3	LK2-E08	101	0.0274079	0.00532095	0.0827851	0.00376059	Beneficial	0.0136798	0.0411359
30SC3	LK2-E08	103	0.00412747	0.0095696	0.0827851	0.00376059	Neutral	-0.0205621	0.028817
30SC3	LK2-E08	104	0.0284395	0.0048409	0.0827851	0.00376059	Beneficial	0.01595	0.040929
30SC3	LK2-E08	105	0.0390923	0.0107138	0.0827851	0.00376059	Beneficial	0.0114507	0.0667338
30SC3	LK2-E08	108	-0.00279322	0.00518971	0.0827851	0.00376059	Neutral	-0.0161827	0.0105962
30SC3	LK2-E08	110	0.0645313	0.00520842	0.0827851	0.00376059	Beneficial	0.0510936	0.077969
30SC3	LK2-E08	114	0.0492322	0.00472508	0.0827851	0.00376059	Beneficial	0.0370416	0.0614229
30SC3	LK2-E08	115	0.0896457	0.0161521	0.0827851	0.00376059	Beneficial	0.0479734	0.131318
30SC3	LK2-E08	117	0.0709682	0.0131422	0.0827851	0.00376059	Beneficial	0.0370613	0.104875
30SC3	LK2-E08	121	0.00324133	0.00523666	0.0827851	0.00376059	Neutral	-0.0102693	0.0167519
30SC3	LK2-E08	122	0.000211435	0.0119118	0.0827851	0.00376059	Neutral	-0.0305209	0.0309438
30SC3	LK2-E08	123	0.0315899	0.0100982	0.0827851	0.00376059	Beneficial	0.00553655	0.0576433
30SC3	LK2-E08	124	0.00591706	0.0068464	0.0827851	0.00376059	Neutral	-0.0117467	0.0235808
30SC3	LK2-E08	127	0.00928191	0.00861065	0.0827851	0.00376059	Neutral	-0.0129336	0.0314974
30SC3	LK2-F04	1	0.000366509	0.00596863	0.188447	0.00301954	Neutral	-0.0150325	0.0157656
30SC3	LK2-F04	2	0.0237245	0.00479015	0.188447	0.00301954	Beneficial	0.0113659	0.036083
30SC3	LK2-F04	5	0.032473	0.00965761	0.188447	0.00301954	Beneficial	0.00755638	0.0573896
30SC3	LK2-F04	7	0.0262569	0.00436102	0.188447	0.00301954	Beneficial	0.0150055	0.0375084
30SC3	LK2-F04	10	-0.00215113	0.00479129	0.188447	0.00301954	Neutral	-0.0145127	0.0102104
30SC3	LK2-F04	11	-0.0132702	0.0071885	0.188447	0.00301954	Neutral	-0.0318166	0.00527613
30SC3	LK2-F04	14	0.0490915	0.00738445	0.188447	0.00301954	Beneficial	0.0300396	0.0681434
30SC3	LK2-F04	15	0.0901151	0.00412963	0.188447	0.00301954	Beneficial	0.0794607	0.10077
30SC3	LK2-F04	16	-0.00353924	0.0106292	0.188447	0.00301954	Neutral	-0.0309625	0.023884
30SC3	LK2-F04	17	0.0147684	0.0041075	0.188447	0.00301954	Beneficial	0.00417101	0.0253657
30SC3	LK2-F04	18	0.00348117	0.00973665	0.188447	0.00301954	Neutral	-0.0216394	0.0286017
30SC3	LK2-F04	22	0.0179204	0.00779536	0.188447	0.00301954	Neutral	-0.00219159	0.0380325
30SC3	LK2-F04	23	0.0135631	0.0110118	0.188447	0.00301954	Neutral	-0.0148474	0.0419736
30SC3	LK2-F04	27	-0.000292738	0.00513439	0.188447	0.00301954	Neutral	-0.0135395	0.012954
30SC3	LK2-F04	29	0.0169716	0.0049866	0.188447	0.00301954	Beneficial	0.00410618	0.029837
30SC3	LK2-F04	30	0.00585838	0.0105856	0.188447	0.00301954	Neutral	-0.0214525	0.0331692
30SC3	LK2-F04	33	-0.0218499	0.0135771	0.188447	0.00301954	Neutral	-0.0568789	0.013179
30SC3	LK2-F04	35	0.0252191	0.00396086	0.188447	0.00301954	Beneficial	0.0150001	0.0354381
30SC3	LK2-F04	40	0.0376269	0.0054364	0.188447	0.00301954	Beneficial	0.023601	0.0516528
30SC3	LK2-F04	43	-0.0211402	0.00668095	0.188447	0.00301954	Deleterious	-0.038377	-0.00390333
30SC3	LK2-F04	44	0.0151563	0.00528464	0.188447	0.00301954	Beneficial	0.00152194	0.0287907
30SC3	LK2-F04	45	-0.0588578	0.00865508	0.188447	0.00301954	Deleterious	-0.0811879	-0.0365277
30SC3	LK2-F04	46	0.0161203	0.00795997	0.188447	0.00301954	Neutral	-0.00441638	0.0366571
30SC3	LK2-F04	50	-0.0424198	0.0112049	0.188447	0.00301954	Deleterious	-0.0713284	-0.0135111
30SC3	LK2-F04	52	0.0122828	0.0100873	0.188447	0.00301954	Neutral	-0.0137426	0.0383081
30SC3	LK2-F04	55	0.0259895	0.00732607	0.188447	0.00301954	Beneficial	0.00708821	0.0448907
30SC3	LK2-F04	58	0.00547285	0.00520587	0.188447	0.00301954	Neutral	-0.00795831	0.018904
30SC3	LK2-F04	59	0.00772467	0.0049211	0.188447	0.00301954	Neutral	-0.00497177	0.0204211
30SC3	LK2-F04	62	-0.0229523	0.00502082	0.188447	0.00301954	Deleterious	-0.0359061	-0.00999861
30SC3	LK2-F04	63	-0.00768957	0.0136323	0.188447	0.00301954	Neutral	-0.0428608	0.0274817
30SC3	LK2-F04	66	0.032668	0.00508626	0.188447	0.00301954	Beneficial	0.0195455	0.0457906
30SC3	LK2-F04	67	0.0731944	0.00602305	0.188447	0.00301954	Beneficial	0.0576549	0.0887339
30SC3	LK2-F04	68	0.0137682	0.00533499	0.188447	0.00301954	Beneficial	3.91054e-06	0.0275325
30SC3	LK2-F04	69	0.0394414	0.00783188	0.188447	0.00301954	Beneficial	0.0192351	0.0596476
30SC3	LK2-F04	70	-0.00957412	0.00569847	0.188447	0.00301954	Neutral	-0.0242762	0.00512795
30SC3	LK2-F04	71	0.0525533	0.00382428	0.188447	0.00301954	Beneficial	0.0426867	0.06242
30SC3	LK2-F04	72	0.0253318	0.00463614	0.188447	0.00301954	Beneficial	0.0133705	0.037293
30SC3	LK2-F04	73	0.00437838	0.00798166	0.188447	0.00301954	Neutral	-0.0162143	0.0249711
30SC3	LK2-F04	78	0.000282999	0.00771754	0.188447	0.00301954	Neutral	-0.0196283	0.0201943
30SC3	LK2-F04	80	0.00483977	0.00662527	0.188447	0.00301954	Neutral	-0.0122534	0.021933
30SC3	LK2-F04	81	0.0559061	0.00558215	0.188447	0.00301954	Beneficial	0.0415042	0.0703081
30SC3	LK2-F04	83	-0.0267676	0.0072738	0.188447	0.00301954	Deleterious	-0.045534	-0.00800117
30SC3	LK2-F04	84	0.0282124	0.00498939	0.188447	0.00301954	Beneficial	0.0153398	0.041085
30SC3	LK2-F04	85	-0.00455955	0.00521528	0.188447	0.00301954	Neutral	-0.018015	0.00889588
30SC3	LK2-F04	86	0.0109253	0.00565126	0.188447	0.00301954	Neutral	-0.00365498	0.0255055
30SC3	LK2-F04	88	0.0340199	0.00678591	0.188447	0.00301954	Beneficial	0.0165123	0.0515276
30SC3	LK2-F04	92	0.0316891	0.00476536	0.188447	0.00301954	Beneficial	0.0193944	0.0439837
30SC3	LK2-F04	94	0.011592	0.00842629	0.188447	0.00301954	Neutral	-0.0101478	0.0333318
30SC3	LK2-F04	96	0.018953	0.00899237	0.188447	0.00301954	Neutral	-0.00424727	0.0421533
30SC3	LK2-F04	97	0.0265864	0.00835642	0.188447	0.00301954	Beneficial	0.00502681	0.0481459
30SC3	LK2-F04	101	0.01319	0.00598254	0.188447	0.00301954	Neutral	-0.00224498	0.0286249
30SC3	LK2-F04	103	0.0162558	0.00567556	0.188447	0.00301954	Beneficial	0.00161284	0.0308987
30SC3	LK2-F04	104	0.0261289	0.00432216	0.188447	0.00301954	Beneficial	0.0149778	0.0372801
30SC3	LK2-F04	105	0.0174803	0.00831024	0.188447	0.00301954	Neutral	-0.00396015	0.0389207
30SC3	LK2-F04	108	-0.00415682	0.00533685	0.188447	0.00301954	Neutral	-0.0179259	0.00961224
30SC3	LK2-F04	110	0.0274866	0.00574481	0.188447	0.00301954	Beneficial	0.012665	0.0423082
30SC3	LK2-F04	114	0.0363397	0.00610827	0.188447	0.00301954	Beneficial	0.0205804	0.052099
30SC3	LK2-F04	115	0.037657	0.00394077	0.188447	0.00301954	Beneficial	0.0274898	0.0478241
30SC3	LK2-F04	117	0.0789743	0.00749962	0.188447	0.00301954	Beneficial	0.0596253	0.0983233
30SC3	LK2-F04	119	-0.00607886	0.0190887	0.188447	0.00301954	Neutral	-0.0553277	0.04317
30SC3	LK2-F04	120	-0.00299867	0.0179513	0.188447	0.00301954	Neutral	-0.049313	0.0433156
30SC3	LK2-F04	123	0.0267179	0.004715	0.188447	0.00301954	Beneficial	0.0145532	0.0388826
30SC3	LK2-F04	124	0.0069948	0.00405017	0.188447	0.00301954	Neutral	-0.00345464	0.0174442
30SC3	LK2-F04	127	0.0127383	0.00674989	0.188447	0.00301954	Neutral	-0.00467639	0.030153
30SC3	LK3-B08	1	-0.000139198	0.00220619	0.217563	0.000644888	Neutral	-0.00583117	0.00555277
30SC3	LK3-B08	2	0.00937851	0.00204849	0.217563	0.000644888	Beneficial	0.00409341	0.0146636
30SC3	LK3-B08	3	0.0014037	0.0030196	0.217563	0.000644888	Neutral	-0.00638688	0.00919428
30SC3	LK3-B08	5	0.0262866	0.00276175	0.217563	0.000644888	Beneficial	0.0191613	0.0334119
30SC3	LK3-B08	7	0.011817	0.0020053	0.217563	0.000644888	Beneficial	0.00664333	0.0169907
30SC3	LK3-B08	9	0.000688798	0.00965171	0.217563	0.000644888	Neutral	-0.0242126	0.0255902
30SC3	LK3-B08	10	-0.000894562	0.00137671	0.217563	0.000644888	Neutral	-0.00444648	0.00265736
30SC3	LK3-B08	11	-0.00382003	0.00246864	0.217563	0.000644888	Neutral	-0.0101891	0.00254907
30SC3	LK3-B08	14	0.0230761	0.0022397	0.217563	0.000644888	Beneficial	0.0172976	0.0288545
30SC3	LK3-B08	15	0.0288316	0.00149047	0.217563	0.000644888	Beneficial	0.0249862	0.032677
30SC3	LK3-B08	16	-0.000107362	0.00593961	0.217563	0.000644888	Neutral	-0.0154316	0.0152168
30SC3	LK3-B08	17	-0.0111225	0.00223611	0.217563	0.000644888	Deleterious	-0.0168917	-0.00535333
30SC3	LK3-B08	18	0.00329254	0.0048799	0.217563	0.000644888	Neutral	-0.0092976	0.0158827
30SC3	LK3-B08	19	-0.000328767	0.00514419	0.217563	0.000644888	Neutral	-0.0136008	0.0129433
30SC3	LK3-B08	21	0.012627	0.00512433	0.217563	0.000644888	Neutral	-0.000593827	0.0258477
30SC3	LK3-B08	22	0.0222871	0.00245828	0.217563	0.000644888	Beneficial	0.0159448	0.0286295
30SC3	LK3-B08	23	0.00399562	0.00770812	0.217563	0.000644888	Neutral	-0.0158913	0.0238826
30SC3	LK3-B08	24	-0.0157482	0.0095388	0.217563	0.000644888	Neutral	-0.0403582	0.00886194
30SC3	LK3-B08	25	-0.00438786	0.0111304	0.217563	0.000644888	Neutral	-0.0331044	0.0243286
30SC3	LK3-B08	26	-0.000157689	0.00203228	0.217563	0.000644888	Neutral	-0.00540096	0.00508558
30SC3	LK3-B08	27	-0.00437126	0.00193586	0.217563	0.000644888	Neutral	-0.00936578	0.000623266
30SC3	LK3-B08	29	0.0105229	0.00194521	0.217563	0.000644888	Beneficial	0.00550424	0.0155416
30SC3	LK3-B08	30	0.00572598	0.00431569	0.217563	0.000644888	Neutral	-0.0054085	0.0168605
30SC3	LK3-B08	33	-0.0150115	0.0039947	0.217563	0.000644888	Deleterious	-0.0253178	-0.00470514
30SC3	LK3-B08	34	0.00137781	0.00811195	0.217563	0.000644888	Neutral	-0.019551	0.0223066
30SC3	LK3-B08	35	0.0134282	0.00219247	0.217563	0.000644888	Beneficial	0.00777164	0.0190848
30SC3	LK3-B08	36	-0.0168874	0.00965809	0.217563	0.000644888	Neutral	-0.0418053	0.00803047
30SC3	LK3-B08	39	-0.00405734	0.00468758	0.217563	0.000644888	Neutral	-0.0161513	0.00803663
30SC3	LK3-B08	40	0.00639426	0.00461999	0.217563	0.000644888	Neutral	-0.0055253	0.0183138
30SC3	LK3-B08	43	-0.00371353	0.00398258	0.217563	0.000644888	Neutral	-0.0139886	0.00656153
30SC3	LK3-B08	44	0.0134314	0.00174688	0.217563	0.000644888	Beneficial	0.00892447	0.0179384
30SC3	LK3-B08	46	-0.0359498	0.0029037	0.217563	0.000644888	Deleterious	-0.0434414	-0.0284583
30SC3	LK3-B08	47	-0.00638592	0.00570471	0.217563	0.000644888	Neutral	-0.0211041	0.00833224
30SC3	LK3-B08	50	-0.0193767	0.00443917	0.217563	0.000644888	Deleterious	-0.0308298	-0.00792364
30SC3	LK3-B08	52	-0.00453408	0.0040944	0.217563	0.000644888	Neutral	-0.0150976	0.00602947
30SC3	LK3-B08	53	-0.024476	0.00471114	0.217563	0.000644888	Deleterious	-0.0366307	-0.0123213
30SC3	LK3-B08	55	0.00322558	0.00367885	0.217563	0.000644888	Neutral	-0.00626584	0.012717
30SC3	LK3-B08	57	-0.0348982	0.0115156	0.217563	0.000644888	Deleterious	-0.0646084	-0.00518806
30SC3	LK3-B08	58	-0.00325729	0.0024749	0.217563	0.000644888	Neutral	-0.00964255	0.00312796
30SC3	LK3-B08	59	0.0105178	0.00213333	0.217563	0.000644888	Beneficial	0.00501379	0.0160218
30SC3	LK3-B08	60	0.0169138	0.00292135	0.217563	0.000644888	Beneficial	0.00937675	0.0244509
30SC3	LK3-B08	61	-0.0094443	0.0113371	0.217563	0.000644888	Neutral	-0.038694	0.0198054
30SC3	LK3-B08	62	-0.00615893	0.00127	0.217563	0.000644888	Deleterious	-0.00943553	-0.00288233
30SC3	LK3-B08	63	-0.0179621	0.0081205	0.217563	0.000644888	Neutral	-0.038913	0.00298876
30SC3	LK3-B08	66	0.0207768	0.00133378	0.217563	0.000644888	Beneficial	0.0173356	0.0242179
30SC3	LK3-B08	67	0.0107141	0.00253627	0.217563	0.000644888	Beneficial	0.00417052	0.0172577
30SC3	LK3-B08	68	0.0140957	0.00186221	0.217563	0.000644888	Beneficial	0.00929115	0.0189002
30SC3	LK3-B08	69	0.0153552	0.00235666	0.217563	0.000644888	Beneficial	0.00927507	0.0214354
30SC3	LK3-B08	70	0.000193572	0.00443412	0.217563	0.000644888	Neutral	-0.0112465	0.0116336
30SC3	LK3-B08	71	-0.0054742	0.00186777	0.217563	0.000644888	Deleterious	-0.010293	-0.000655341
30SC3	LK3-B08	72	0.00486847	0.00166189	0.217563	0.000644888	Beneficial	0.000580786	0.00915615
30SC3	LK3-B08	73	0.00518243	0.00258178	0.217563	0.000644888	Neutral	-0.00147857	0.0118434
30SC3	LK3-B08	75	-0.0171201	0.0063095	0.217563	0.000644888	Deleterious	-0.0333986	-0.000841608
30SC3	LK3-B08	76	-0.002937	0.00335311	0.217563	0.000644888	Neutral	-0.011588	0.00571402
30SC3	LK3-B08	77	0.0235972	0.00451352	0.217563	0.000644888	Beneficial	0.0119523	0.0352421
30SC3	LK3-B08	78	-0.0016732	0.00242796	0.217563	0.000644888	Neutral	-0.00793734	0.00459094
30SC3	LK3-B08	79	0.000713451	0.00787037	0.217563	0.000644888	Neutral	-0.0195921	0.021019
30SC3	LK3-B08	80	0.0267369	0.00145891	0.217563	0.000644888	Beneficial	0.0229729	0.0305009
30SC3	LK3-B08	81	0.0279462	0.00221644	0.217563	0.000644888	Beneficial	0.0222278	0.0336647
30SC3	LK3-B08	82	-0.00243062	0.00300554	0.217563	0.000644888	Neutral	-0.0101849	0.00532368
30SC3	LK3-B08	83	-0.0193413	0.00498794	0.217563	0.000644888	Deleterious	-0.0322102	-0.00647246
30SC3	LK3-B08	84	0.0173798	0.00366717	0.217563	0.000644888	Beneficial	0.00791854	0.0268411
30SC3	LK3-B08	85	-0.00450953	0.00301152	0.217563	0.000644888	Neutral	-0.0122793	0.00326019
30SC3	LK3-B08	86	0.0235962	0.002354	0.217563	0.000644888	Beneficial	0.0175229	0.0296695
30SC3	LK3-B08	88	0.02109	0.0030724	0.217563	0.000644888	Beneficial	0.0131632	0.0290168
30SC3	LK3-B08	92	0.0190662	0.00301584	0.217563	0.000644888	Beneficial	0.0112854	0.0268471
30SC3	LK3-B08	94	0.00422884	0.00214153	0.217563	0.000644888	Neutral	-0.00129632	0.00975399
30SC3	LK3-B08	95	-0.0252014	0.00738933	0.217563	0.000644888	Deleterious	-0.0442658	-0.00613687
30SC3	LK3-B08	96	0.00574668	0.00681813	0.217563	0.000644888	Neutral	-0.0118441	0.0233375
30SC3	LK3-B08	97	0.0051635	0.00398802	0.217563	0.000644888	Neutral	-0.0051256	0.0154526
30SC3	LK3-B08	101	-0.0146032	0.00342091	0.217563	0.000644888	Deleterious	-0.0234291	-0.00577722
30SC3	LK3-B08	103	0.0161052	0.00138251	0.217563	0.000644888	Beneficial	0.0125383	0.019672
30SC3	LK3-B08	104	0.0110717	0.00178316	0.217563	0.000644888	Beneficial	0.00647112	0.0156722
30SC3	LK3-B08	105	0.0160378	0.00227868	0.217563	0.000644888	Beneficial	0.0101589	0.0219168
30SC3	LK3-B08	107	-0.0195702	0.00366078	0.217563	0.000644888	Deleterious	-0.029015	-0.0101254
30SC3	LK3-B08	108	-0.00313493	0.00176405	0.217563	0.000644888	Neutral	-0.00768619	0.00141633
30SC3	LK3-B08	110	0.0302123	0.00205188	0.217563	0.000644888	Beneficial	0.0249185	0.0355062
30SC3	LK3-B08	114	0.0337569	0.0014359	0.217563	0.000644888	Beneficial	0.0300523	0.0374615
30SC3	LK3-B08	115	0.015636	0.00128684	0.217563	0.000644888	Beneficial	0.012316	0.0189561
30SC3	LK3-B08	117	0.0771375	0.00159034	0.217563	0.000644888	Beneficial	0.0730344	0.0812406
30SC3	LK3-B08	119	-0.00671961	0.0117318	0.217563	0.000644888	Neutral	-0.0369877	0.0235485
30SC3	LK3-B08	120	0.00309114	0.00633783	0.217563	0.000644888	Neutral	-0.0132605	0.0194427
30SC3	LK3-B08	121	-3.51285e-05	0.00352913	0.217563	0.000644888	Neutral	-0.00914028	0.00907003
30SC3	LK3-B08	122	-0.0277898	0.00689549	0.217563	0.000644888	Deleterious	-0.0455801	-0.00999942
30SC3	LK3-B08	123	0.00746262	0.00319896	0.217563	0.000644888	Neutral	-0.000790691	0.0157159
30SC3	LK3-B08	124	-0.00893354	0.00126407	0.217563	0.000644888	Deleterious	-0.0121948	-0.00567223
30SC3	LK3-B08	127	0.00963333	0.00137615	0.217563	0.000644888	Beneficial	0.00608287	0.0131838
30SC3	LK3-B10	1	0.00156132	0.00374188	0.150945	0.000981132	Neutral	-0.00809272	0.0112154
30SC3	LK3-B10	2	0.00838293	0.00336421	0.150945	0.000981132	Neutral	-0.00029672	0.0170626
30SC3	LK3-B10	3	0.018344	0.00450207	0.150945	0.000981132	Beneficial	0.00672869	0.0299594
30SC3	LK3-B10	5	0.0250698	0.00471824	0.150945	0.000981132	Beneficial	0.0128967	0.0372429
30SC3	LK3-B10	7	0.00536534	0.00268719	0.150945	0.000981132	Neutral	-0.0015676	0.0122983
30SC3	LK3-B10	9	-0.00672121	0.00524727	0.150945	0.000981132	Neutral	-0.0202592	0.00681675
30SC3	LK3-B10	10	-0.0050038	0.00177626	0.150945	0.000981132	Deleterious	-0.00958655	-0.00042106
30SC3	LK3-B10	11	-0.00404745	0.00335297	0.150945	0.000981132	Neutral	-0.0126981	0.0046032
30SC3	LK3-B10	14	0.0412697	0.00406198	0.150945	0.000981132	Beneficial	0.0307898	0.0517496
30SC3	LK3-B10	15	0.0353386	0.0025124	0.150945	0.000981132	Beneficial	0.0288566	0.0418206
30SC3	LK3-B10	16	-0.00294468	0.0187021	0.150945	0.000981132	Neutral	-0.0511962	0.0453068
30SC3	LK3-B10	17	-0.00759167	0.00310123	0.150945	0.000981132	Neutral	-0.0155928	0.000409507
30SC3	LK3-B10	18	-0.00758776	0.0134773	0.150945	0.000981132	Neutral	-0.0423593	0.0271838
30SC3	LK3-B10	22	0.0166983	0.0053025	0.150945	0.000981132	Beneficial	0.00301787	0.0303787
30SC3	LK3-B10	23	0.0300113	0.0125276	0.150945	0.000981132	Neutral	-0.00231002	0.0623325
30SC3	LK3-B10	24	-0.00448945	0.0291034	0.150945	0.000981132	Neutral	-0.0795763	0.0705974
30SC3	LK3-B10	26	0.00644625	0.00536526	0.150945	0.000981132	Neutral	-0.00739612	0.0202886
30SC3	LK3-B10	27	-0.00430308	0.00309981	0.150945	0.000981132	Neutral	-0.0123006	0.00369443
30SC3	LK3-B10	29	0.00801991	0.00727669	0.150945	0.000981132	Neutral	-0.0107539	0.0267938
30SC3	LK3-B10	33	-0.0211664	0.00953991	0.150945	0.000981132	Neutral	-0.0457794	0.00344655
30SC3	LK3-B10	34	-0.0089802	0.0128477	0.150945	0.000981132	Neutral	-0.0421272	0.0241668
30SC3	LK3-B10	35	0.00687153	0.00390948	0.150945	0.000981132	Neutral	-0.00321494	0.016958
30SC3	LK3-B10	39	0.0421179	0.0546492	0.150945	0.000981132	Neutral	-0.0988771	0.183113
30SC3	LK3-B10	40	-0.00499597	0.00622749	0.150945	0.000981132	Neutral	-0.0210629	0.011071
30SC3	LK3-B10	43	0.00437132	0.00529219	0.150945	0.000981132	Neutral	-0.00928254	0.0180252
30SC3	LK3-B10	44	0.0101797	0.00309655	0.150945	0.000981132	Beneficial	0.00219061	0.0181688
30SC3	LK3-B10	45	-0.0878693	0.0116063	0.150945	0.000981132	Deleterious	-0.117814	-0.0579249
30SC3	LK3-B10	46	-0.0343429	0.00629173	0.150945	0.000981132	Deleterious	-0.0505756	-0.0181102
30SC3	LK3-B10	47	-0.0180143	0.00532606	0.150945	0.000981132	Deleterious	-0.0317556	-0.00427307
30SC3	LK3-B10	49	-0.049056	0.00898131	0.150945	0.000981132	Deleterious	-0.0722278	-0.0258842
30SC3	LK3-B10	50	-0.0127066	0.00724432	0.150945	0.000981132	Neutral	-0.0313969	0.0059838
30SC3	LK3-B10	52	0.00839442	0.0071435	0.150945	0.000981132	Neutral	-0.0100358	0.0268246
30SC3	LK3-B10	53	0.00374933	0.0215731	0.150945	0.000981132	Neutral	-0.0519092	0.0594079
30SC3	LK3-B10	55	0.0268814	0.00344193	0.150945	0.000981132	Beneficial	0.0180012	0.0357616
30SC3	LK3-B10	57	-0.0573065	0.0142249	0.150945	0.000981132	Deleterious	-0.0940067	-0.0206063
30SC3	LK3-B10	58	0.0144661	0.00956666	0.150945	0.000981132	Neutral	-0.0102159	0.0391481
30SC3	LK3-B10	59	0.00116083	0.00370083	0.150945	0.000981132	Neutral	-0.00838732	0.010709
30SC3	LK3-B10	60	0.015069	0.00762611	0.150945	0.000981132	Neutral	-0.00460632	0.0347444
30SC3	LK3-B10	62	-0.0290919	0.00622202	0.150945	0.000981132	Deleterious	-0.0451447	-0.0130391
30SC3	LK3-B10	63	-0.00286402	0.00890605	0.150945	0.000981132	Neutral	-0.0258416	0.0201136
30SC3	LK3-B10	66	0.0442115	0.00193355	0.150945	0.000981132	Beneficial	0.039223	0.0492001
30SC3	LK3-B10	67	0.0358957	0.0019312	0.150945	0.000981132	Beneficial	0.0309133	0.0408782
30SC3	LK3-B10	68	0.0223072	0.00383256	0.150945	0.000981132	Beneficial	0.0124192	0.0321952
30SC3	LK3-B10	69	0.0234135	0.00547206	0.150945	0.000981132	Beneficial	0.0092956	0.0375314
30SC3	LK3-B10	70	0.00383002	0.00537754	0.150945	0.000981132	Neutral	-0.010044	0.0177041
30SC3	LK3-B10	71	-0.00279245	0.00534992	0.150945	0.000981132	Neutral	-0.0165952	0.0110103
30SC3	LK3-B10	72	0.004412	0.00515888	0.150945	0.000981132	Neutral	-0.00889792	0.0177219
30SC3	LK3-B10	73	-0.00308192	0.00416306	0.150945	0.000981132	Neutral	-0.0138226	0.00765877
30SC3	LK3-B10	76	0.00578397	0.0110125	0.150945	0.000981132	Neutral	-0.0226282	0.0341962
30SC3	LK3-B10	77	0.0392581	0.00787333	0.150945	0.000981132	Beneficial	0.0189449	0.0595713
30SC3	LK3-B10	78	-0.00110749	0.00239903	0.150945	0.000981132	Neutral	-0.00729699	0.00508201
30SC3	LK3-B10	79	-0.00330376	0.00568476	0.150945	0.000981132	Neutral	-0.0179704	0.0113629
30SC3	LK3-B10	80	0.0114659	0.0039863	0.150945	0.000981132	Beneficial	0.00118126	0.0217506
30SC3	LK3-B10	81	0.0205164	0.0038312	0.150945	0.000981132	Beneficial	0.0106319	0.0304009
30SC3	LK3-B10	82	-0.00989191	0.0120854	0.150945	0.000981132	Neutral	-0.0410722	0.0212884
30SC3	LK3-B10	83	-0.0121661	0.00717315	0.150945	0.000981132	Neutral	-0.0306728	0.00634065
30SC3	LK3-B10	84	0.0124485	0.00413726	0.150945	0.000981132	Beneficial	0.00177441	0.0231227
30SC3	LK3-B10	85	-0.0120077	0.00485475	0.150945	0.000981132	Neutral	-0.024533	0.000517562
30SC3	LK3-B10	86	0.0478086	0.00559239	0.150945	0.000981132	Beneficial	0.0333802	0.0622369
30SC3	LK3-B10	88	-0.0142797	0.00617816	0.150945	0.000981132	Neutral	-0.0302193	0.00165998
30SC3	LK3-B10	92	0.0147462	0.00307922	0.150945	0.000981132	Beneficial	0.00680182	0.0226906
30SC3	LK3-B10	94	-0.00199576	0.00416829	0.150945	0.000981132	Neutral	-0.0127499	0.00875843
30SC3	LK3-B10	95	-0.0120351	0.0189628	0.150945	0.000981132	Neutral	-0.060959	0.0368888
30SC3	LK3-B10	96	0.00119468	0.00908434	0.150945	0.000981132	Neutral	-0.0222429	0.0246323
30SC3	LK3-B10	97	0.0104397	0.00751227	0.150945	0.000981132	Neutral	-0.00894195	0.0298213
30SC3	LK3-B10	101	-0.0180098	0.00442468	0.150945	0.000981132	Deleterious	-0.0294255	-0.00659412
30SC3	LK3-B10	103	0.0188226	0.00256878	0.150945	0.000981132	Beneficial	0.0121952	0.0254501
30SC3	LK3-B10	104	0.0063811	0.00243064	0.150945	0.000981132	Beneficial	0.000110061	0.0126521
30SC3	LK3-B10	105	0.0202935	0.00384146	0.150945	0.000981132	Beneficial	0.0103825	0.0302045
30SC3	LK3-B10	107	-0.0701743	0.0121466	0.150945	0.000981132	Deleterious	-0.101512	-0.0388361
30SC3	LK3-B10	108	-0.00234514	0.00265115	0.150945	0.000981132	Neutral	-0.0091851	0.00449482
30SC3	LK3-B10	110	0.025289	0.00273173	0.150945	0.000981132	Beneficial	0.0182412	0.0323369
30SC3	LK3-B10	114	0.0194182	0.00241258	0.150945	0.000981132	Beneficial	0.0131937	0.0256426
30SC3	LK3-B10	115	0.0374245	0.00509502	0.150945	0.000981132	Beneficial	0.0242793	0.0505696
30SC3	LK3-B10	117	0.0789536	0.00340478	0.150945	0.000981132	Beneficial	0.0701693	0.087738
30SC3	LK3-B10	120	-0.00355467	0.00516019	0.150945	0.000981132	Neutral	-0.016868	0.00975862
30SC3	LK3-B10	121	0.00301382	0.00327988	0.150945	0.000981132	Neutral	-0.00544828	0.0114759
30SC3	LK3-B10	122	-0.0196389	0.0112642	0.150945	0.000981132	Neutral	-0.0487006	0.00942268
30SC3	LK3-B10	123	0.0184241	0.00296095	0.150945	0.000981132	Beneficial	0.0107849	0.0260634
30SC3	LK3-B10	124	-0.00533319	0.00454054	0.150945	0.000981132	Neutral	-0.0170478	0.00638139
30SC3	LK3-B10	127	0.00474093	0.00434141	0.150945	0.000981132	Neutral	-0.0064599	0.0159418
30SC3	LK3-C04	1	-0.00950334	0.00373694	0.170212	0.00174006	Neutral	-0.0191446	0.000137972
30SC3	LK3-C04	2	0.0172718	0.0033501	0.170212	0.00174006	Beneficial	0.00862856	0.0259151
30SC3	LK3-C04	3	0.01318	0.00534144	0.170212	0.00174006	Neutral	-0.000600931	0.0269609
30SC3	LK3-C04	7	0.0160313	0.00371322	0.170212	0.00174006	Beneficial	0.00645116	0.0256114
30SC3	LK3-C04	9	-0.0250446	0.00579278	0.170212	0.00174006	Deleterious	-0.03999	-0.0100992
30SC3	LK3-C04	10	-0.000421282	0.00263323	0.170212	0.00174006	Neutral	-0.00721501	0.00637244
30SC3	LK3-C04	11	-0.00604589	0.00515233	0.170212	0.00174006	Neutral	-0.0193389	0.00724713
30SC3	LK3-C04	14	0.0559458	0.0113312	0.170212	0.00174006	Beneficial	0.0267113	0.0851804
30SC3	LK3-C04	15	0.0528919	0.00339181	0.170212	0.00174006	Beneficial	0.044141	0.0616428
30SC3	LK3-C04	16	0.00930089	0.0123682	0.170212	0.00174006	Neutral	-0.0226091	0.0412109
30SC3	LK3-C04	17	0.00154226	0.00330356	0.170212	0.00174006	Neutral	-0.00698093	0.0100655
30SC3	LK3-C04	18	-0.00330484	0.00383529	0.170212	0.00174006	Neutral	-0.0131999	0.00659021
30SC3	LK3-C04	19	-0.0108664	0.0146858	0.170212	0.00174006	Neutral	-0.0487559	0.0270231
30SC3	LK3-C04	21	0.024833	0.0073413	0.170212	0.00174006	Beneficial	0.0058925	0.0437736
30SC3	LK3-C04	22	0.0140577	0.0053413	0.170212	0.00174006	Beneficial	0.000277115	0.0278382
30SC3	LK3-C04	23	-0.0105446	0.0165188	0.170212	0.00174006	Neutral	-0.0531631	0.0320738
30SC3	LK3-C04	24	0.00520531	0.0108929	0.170212	0.00174006	Neutral	-0.0228983	0.0333089
30SC3	LK3-C04	25	0.0104051	0.00418195	0.170212	0.00174006	Neutral	-0.000384288	0.0211946
30SC3	LK3-C04	26	-0.00278461	0.00529347	0.170212	0.00174006	Neutral	-0.0164418	0.0108726
30SC3	LK3-C04	27	-0.0076005	0.00648169	0.170212	0.00174006	Neutral	-0.0243233	0.00912226
30SC3	LK3-C04	29	0.00445834	0.00261504	0.170212	0.00174006	Neutral	-0.00228846	0.0112051
30SC3	LK3-C04	30	0.000435114	0.00910175	0.170212	0.00174006	Neutral	-0.0230474	0.0239176
30SC3	LK3-C04	33	-0.0217601	0.00695458	0.170212	0.00174006	Deleterious	-0.0397029	-0.00381729
30SC3	LK3-C04	34	-0.0112958	0.0144182	0.170212	0.00174006	Neutral	-0.0484948	0.0259032
30SC3	LK3-C04	35	0.0222707	0.00423427	0.170212	0.00174006	Beneficial	0.0113462	0.0331951
30SC3	LK3-C04	36	0.0371768	0.00891196	0.170212	0.00174006	Beneficial	0.0141839	0.0601696
30SC3	LK3-C04	39	0.0317125	0.00388213	0.170212	0.00174006	Beneficial	0.0216966	0.0417284
30SC3	LK3-C04	40	0.0337072	0.00428845	0.170212	0.00174006	Beneficial	0.022643	0.0447714
30SC3	LK3-C04	43	-0.00625702	0.0104026	0.170212	0.00174006	Neutral	-0.0330958	0.0205817
30SC3	LK3-C04	44	0.0192555	0.00304852	0.170212	0.00174006	Beneficial	0.0113904	0.0271207
30SC3	LK3-C04	46	-0.0160888	0.00606741	0.170212	0.00174006	Deleterious	-0.0317427	-0.000434868
30SC3	LK3-C04	47	-0.0126658	0.00686336	0.170212	0.00174006	Neutral	-0.0303733	0.00504163
30SC3	LK3-C04	50	-0.0258247	0.0120799	0.170212	0.00174006	Neutral	-0.0569909	0.00534149
30SC3	LK3-C04	52	0.0144187	0.00540651	0.170212	0.00174006	Beneficial	0.000469897	0.0283675
30SC3	LK3-C04	55	0.019505	0.00494862	0.170212	0.00174006	Beneficial	0.00673752	0.0322724
30SC3	LK3-C04	57	-0.0195906	0.0459484	0.170212	0.00174006	Neutral	-0.138138	0.0989563
30SC3	LK3-C04	58	-0.00316352	0.00278119	0.170212	0.00174006	Neutral	-0.010339	0.00401195
30SC3	LK3-C04	59	0.0264361	0.011468	0.170212	0.00174006	Neutral	-0.0031514	0.0560235
30SC3	LK3-C04	60	0.0245644	0.00853077	0.170212	0.00174006	Beneficial	0.002555	0.0465738
30SC3	LK3-C04	62	-0.0324061	0.00574886	0.170212	0.00174006	Deleterious	-0.0472381	-0.017574
30SC3	LK3-C04	63	0.00819314	0.0140828	0.170212	0.00174006	Neutral	-0.0281405	0.0445268
30SC3	LK3-C04	66	0.0426894	0.00367762	0.170212	0.00174006	Beneficial	0.0332012	0.0521777
30SC3	LK3-C04	67	0.0619545	0.00599029	0.170212	0.00174006	Beneficial	0.0464996	0.0774095
30SC3	LK3-C04	68	0.0130515	0.00362373	0.170212	0.00174006	Beneficial	0.00370226	0.0224007
30SC3	LK3-C04	69	0.0186834	0.0050065	0.170212	0.00174006	Beneficial	0.00576665	0.0316002
30SC3	LK3-C04	70	0.00282466	0.00397818	0.170212	0.00174006	Neutral	-0.00743905	0.0130884
30SC3	LK3-C04	71	-0.0238741	0.00887046	0.170212	0.00174006	Deleterious	-0.0467599	-0.000988289
30SC3	LK3-C04	72	0.00794812	0.00327639	0.170212	0.00174006	Neutral	-0.000504974	0.0164012
30SC3	LK3-C04	73	0.000894486	0.00811405	0.170212	0.00174006	Neutral	-0.0200398	0.0218287
30SC3	LK3-C04	75	0.0317473	0.00633859	0.170212	0.00174006	Beneficial	0.0153938	0.0481009
30SC3	LK3-C04	76	0.0105425	0.00493802	0.170212	0.00174006	Neutral	-0.00219757	0.0232826
30SC3	LK3-C04	77	0.0149904	0.00896562	0.170212	0.00174006	Neutral	-0.00814091	0.0381217
30SC3	LK3-C04	78	-0.000911426	0.00365887	0.170212	0.00174006	Neutral	-0.0103513	0.00852847
30SC3	LK3-C04	79	-0.00293188	0.00776119	0.170212	0.00174006	Neutral	-0.0229557	0.017092
30SC3	LK3-C04	80	0.0254998	0.00573396	0.170212	0.00174006	Beneficial	0.0107062	0.0402934
30SC3	LK3-C04	81	0.0543482	0.00450527	0.170212	0.00174006	Beneficial	0.0427246	0.0659718
30SC3	LK3-C04	82	-0.0198046	0.00518911	0.170212	0.00174006	Deleterious	-0.0331925	-0.00641675
30SC3	LK3-C04	83	-0.019632	0.00828834	0.170212	0.00174006	Neutral	-0.0410159	0.00175194
30SC3	LK3-C04	84	0.026207	0.00426843	0.170212	0.00174006	Beneficial	0.0151945	0.0372196
30SC3	LK3-C04	85	-0.00541713	0.00460425	0.170212	0.00174006	Neutral	-0.0172961	0.00646184
30SC3	LK3-C04	88	0.0354581	0.00641499	0.170212	0.00174006	Beneficial	0.0189074	0.0520088
30SC3	LK3-C04	92	0.037235	0.00302328	0.170212	0.00174006	Beneficial	0.0294349	0.045035
30SC3	LK3-C04	94	0.00759201	0.00659766	0.170212	0.00174006	Neutral	-0.00942996	0.024614
30SC3	LK3-C04	96	0.0182979	0.00715828	0.170212	0.00174006	Neutral	-0.000170463	0.0367663
30SC3	LK3-C04	97	0.0209177	0.00545078	0.170212	0.00174006	Beneficial	0.00685463	0.0349807
30SC3	LK3-C04	101	0.0102778	0.00384356	0.170212	0.00174006	Beneficial	0.000361468	0.0201942
30SC3	LK3-C04	103	0.018075	0.00562682	0.170212	0.00174006	Beneficial	0.00355779	0.0325922
30SC3	LK3-C04	104	0.0165104	0.0028658	0.170212	0.00174006	Beneficial	0.00911668	0.0239042
30SC3	LK3-C04	105	0.021136	0.00449793	0.170212	0.00174006	Beneficial	0.0095313	0.0327406
30SC3	LK3-C04	107	-0.060549	0.00931342	0.170212	0.00174006	Deleterious	-0.0845776	-0.0365203
30SC3	LK3-C04	108	-0.0118659	0.00330911	0.170212	0.00174006	Deleterious	-0.0204034	-0.00332837
30SC3	LK3-C04	110	0.0411339	0.00366913	0.170212	0.00174006	Beneficial	0.0316676	0.0506003
30SC3	LK3-C04	114	0.0352674	0.00250813	0.170212	0.00174006	Beneficial	0.0287964	0.0417384
30SC3	LK3-C04	115	0.0276094	0.0053788	0.170212	0.00174006	Beneficial	0.0137321	0.0414867
30SC3	LK3-C04	117	0.0891408	0.00304473	0.170212	0.00174006	Beneficial	0.0812854	0.0969962
30SC3	LK3-C04	119	-0.00431433	0.00827894	0.170212	0.00174006	Neutral	-0.025674	0.0170453
30SC3	LK3-C04	120	0.00345721	0.00623485	0.170212	0.00174006	Neutral	-0.0126287	0.0195431
30SC3	LK3-C04	121	-0.00273001	0.00548867	0.170212	0.00174006	Neutral	-0.0168908	0.0114308
30SC3	LK3-C04	122	-0.0341687	0.00465951	0.170212	0.00174006	Deleterious	-0.0461903	-0.0221472
30SC3	LK3-C04	123	0.0113247	0.00652621	0.170212	0.00174006	Neutral	-0.00551291	0.0281623
30SC3	LK3-C04	124	-0.00359463	0.00260691	0.170212	0.00174006	Neutral	-0.0103204	0.00313119
30SC3	LK3-C04	127	0.0132483	0.00471968	0.170212	0.00174006	Beneficial	0.00107152	0.0254251
30SC3	LK3-C11	2	0.00867403	0.00430289	0.1492	0.00133566	Neutral	-0.00242742	0.0197755
30SC3	LK3-C11	3	0.0207358	0.00521135	0.1492	0.00133566	Beneficial	0.00729048	0.0341811
30SC3	LK3-C11	5	-0.000678194	0.00660059	0.1492	0.00133566	Neutral	-0.0177077	0.0163513
30SC3	LK3-C11	7	0.00713912	0.00380653	0.1492	0.00133566	Neutral	-0.00268173	0.01696
30SC3	LK3-C11	9	0.00562933	0.0058873	0.1492	0.00133566	Neutral	-0.0095599	0.0208186
30SC3	LK3-C11	10	-0.00349083	0.00265728	0.1492	0.00133566	Neutral	-0.0103466	0.00336496
30SC3	LK3-C11	11	0.00151873	0.00469009	0.1492	0.00133566	Neutral	-0.0105817	0.0136192
30SC3	LK3-C11	14	0.0202605	0.00320922	0.1492	0.00133566	Beneficial	0.0119808	0.0285403
30SC3	LK3-C11	15	0.0340714	0.00236094	0.1492	0.00133566	Beneficial	0.0279802	0.0401626
30SC3	LK3-C11	16	0.0139751	0.0193413	0.1492	0.00133566	Neutral	-0.0359254	0.0638755
30SC3	LK3-C11	17	-0.00243356	0.00322282	0.1492	0.00133566	Neutral	-0.0107484	0.00588131
30SC3	LK3-C11	18	-0.00401218	0.00380695	0.1492	0.00133566	Neutral	-0.0138341	0.00580975
30SC3	LK3-C11	19	-0.00690088	0.00803148	0.1492	0.00133566	Neutral	-0.0276221	0.0138203
30SC3	LK3-C11	21	0.00886883	0.00691617	0.1492	0.00133566	Neutral	-0.00897489	0.0267125
30SC3	LK3-C11	22	0.00955804	0.00388973	0.1492	0.00133566	Neutral	-0.000477456	0.0195935
30SC3	LK3-C11	23	0.014332	0.0203016	0.1492	0.00133566	Neutral	-0.0380463	0.0667102
30SC3	LK3-C11	24	-0.00579746	0.00516682	0.1492	0.00133566	Neutral	-0.0191279	0.00753294
30SC3	LK3-C11	25	-0.00839836	0.0173407	0.1492	0.00133566	Neutral	-0.0531373	0.0363406
30SC3	LK3-C11	26	-0.00155924	0.00771865	0.1492	0.00133566	Neutral	-0.0214734	0.0183549
30SC3	LK3-C11	27	-0.00182565	0.00555132	0.1492	0.00133566	Neutral	-0.016148	0.0124968
30SC3	LK3-C11	29	-0.00496605	0.00638597	0.1492	0.00133566	Neutral	-0.0214418	0.0115097
30SC3	LK3-C11	30	0.0117749	0.00924119	0.1492	0.00133566	Neutral	-0.0120673	0.0356172
30SC3	LK3-C11	33	-0.0247862	0.0123796	0.1492	0.00133566	Neutral	-0.0567254	0.0071531
30SC3	LK3-C11	35	0.00283496	0.0043999	0.1492	0.00133566	Neutral	-0.00851678	0.0141867
30SC3	LK3-C11	36	0.07769	0.00536278	0.1492	0.00133566	Beneficial	0.063854	0.091526
30SC3	LK3-C11	40	0.00648836	0.00824011	0.1492	0.00133566	Neutral	-0.0147711	0.0277478
30SC3	LK3-C11	42	0.033052	0.00700409	0.1492	0.00133566	Beneficial	0.0149815	0.0511226
30SC3	LK3-C11	43	0.00751332	0.00969233	0.1492	0.00133566	Neutral	-0.0174929	0.0325195
30SC3	LK3-C11	44	0.00303403	0.00370894	0.1492	0.00133566	Neutral	-0.00653502	0.0126031
30SC3	LK3-C11	45	-0.0471813	0.015307	0.1492	0.00133566	Deleterious	-0.0866733	-0.00768924
30SC3	LK3-C11	46	-0.0456251	0.0129548	0.1492	0.00133566	Deleterious	-0.0790486	-0.0122016
30SC3	LK3-C11	47	-0.00570402	0.00603517	0.1492	0.00133566	Neutral	-0.0212748	0.00986672
30SC3	LK3-C11	49	-0.0386543	0.00971419	0.1492	0.00133566	Deleterious	-0.0637169	-0.0135917
30SC3	LK3-C11	50	-0.0422802	0.00820654	0.1492	0.00133566	Deleterious	-0.063453	-0.0211073
30SC3	LK3-C11	52	0.00885056	0.00637492	0.1492	0.00133566	Neutral	-0.00759673	0.0252979
30SC3	LK3-C11	55	0.036957	0.00407027	0.1492	0.00133566	Beneficial	0.0264557	0.0474583
30SC3	LK3-C11	57	-0.0188274	0.0328201	0.1492	0.00133566	Neutral	-0.103503	0.0658485
30SC3	LK3-C11	58	0.0362041	0.0160992	0.1492	0.00133566	Neutral	-0.00533185	0.0777401
30SC3	LK3-C11	59	-0.00349384	0.00795334	0.1492	0.00133566	Neutral	-0.0240135	0.0170258
30SC3	LK3-C11	60	0.00582543	0.00603783	0.1492	0.00133566	Neutral	-0.00975216	0.021403
30SC3	LK3-C11	61	-0.0188197	0.0114669	0.1492	0.00133566	Neutral	-0.0484043	0.0107649
30SC3	LK3-C11	62	-0.0131673	0.00898181	0.1492	0.00133566	Neutral	-0.0363403	0.0100058
30SC3	LK3-C11	63	-0.00321607	0.0059348	0.1492	0.00133566	Neutral	-0.0185279	0.0120957
30SC3	LK3-C11	66	0.0239625	0.00284823	0.1492	0.00133566	Beneficial	0.016614	0.0313109
30SC3	LK3-C11	67	0.0307469	0.0140669	0.1492	0.00133566	Neutral	-0.00554568	0.0670395
30SC3	LK3-C11	68	0.0128326	0.00295656	0.1492	0.00133566	Beneficial	0.0052047	0.0204606
30SC3	LK3-C11	69	0.0161966	0.00407123	0.1492	0.00133566	Beneficial	0.0056928	0.0267004
30SC3	LK3-C11	70	0.00437817	0.00430237	0.1492	0.00133566	Neutral	-0.00672194	0.0154783
30SC3	LK3-C11	71	-0.00162657	0.00282277	0.1492	0.00133566	Neutral	-0.00890933	0.00565618
30SC3	LK3-C11	72	0.00377607	0.00549091	0.1492	0.00133566	Neutral	-0.0103905	0.0179426
30SC3	LK3-C11	73	0.00950063	0.0214546	0.1492	0.00133566	Neutral	-0.0458523	0.0648536
30SC3	LK3-C11	75	0.074351	0.00358813	0.1492	0.00133566	Beneficial	0.0650936	0.0836084
30SC3	LK3-C11	76	0.0235743	0.00470448	0.1492	0.00133566	Beneficial	0.0114368	0.0357119
30SC3	LK3-C11	77	0.0704408	0.00369222	0.1492	0.00133566	Beneficial	0.0609149	0.0799667
30SC3	LK3-C11	78	-0.00114596	0.00441402	0.1492	0.00133566	Neutral	-0.0125341	0.0102422
30SC3	LK3-C11	79	-0.00248117	0.0110623	0.1492	0.00133566	Neutral	-0.0310219	0.0260595
30SC3	LK3-C11	80	0.00823866	0.00555419	0.1492	0.00133566	Neutral	-0.00609114	0.0225685
30SC3	LK3-C11	81	0.0239456	0.0038917	0.1492	0.00133566	Beneficial	0.0139051	0.0339862
30SC3	LK3-C11	82	-0.00407961	0.00736758	0.1492	0.00133566	Neutral	-0.023088	0.0149288
30SC3	LK3-C11	83	-0.0398767	0.00652534	0.1492	0.00133566	Deleterious	-0.0567121	-0.0230414
30SC3	LK3-C11	84	0.0130351	0.0071285	0.1492	0.00133566	Neutral	-0.00535643	0.0314266
30SC3	LK3-C11	85	-0.00318814	0.00462428	0.1492	0.00133566	Neutral	-0.0151188	0.00874251
30SC3	LK3-C11	86	0.0122348	0.00898577	0.1492	0.00133566	Neutral	-0.0109485	0.0354181
30SC3	LK3-C11	88	0.00275761	0.00632414	0.1492	0.00133566	Neutral	-0.0135587	0.0190739
30SC3	LK3-C11	92	0.0164642	0.00748	0.1492	0.00133566	Neutral	-0.00283422	0.0357626
30SC3	LK3-C11	94	-0.00485727	0.00458738	0.1492	0.00133566	Neutral	-0.0166927	0.00697817
30SC3	LK3-C11	95	-0.00341465	0.0147497	0.1492	0.00133566	Neutral	-0.0414689	0.0346397
30SC3	LK3-C11	96	0.01226	0.0170304	0.1492	0.00133566	Neutral	-0.0316783	0.0561984
30SC3	LK3-C11	97	0.000303074	0.00991471	0.1492	0.00133566	Neutral	-0.0252769	0.025883
30SC3	LK3-C11	101	-0.00104763	0.00482446	0.1492	0.00133566	Neutral	-0.0134947	0.0113995
30SC3	LK3-C11	103	0.0163154	0.00293632	0.1492	0.00133566	Beneficial	0.00873967	0.0238911
30SC3	LK3-C11	104	0.00719138	0.00270692	0.1492	0.00133566	Beneficial	0.000207531	0.0141752
30SC3	LK3-C11	105	0.016402	0.00318515	0.1492	0.00133566	Beneficial	0.0081843	0.0246197
30SC3	LK3-C11	108	0.00413998	0.00779693	0.1492	0.00133566	Neutral	-0.0159761	0.0242561
30SC3	LK3-C11	109	-0.0128176	0.0130724	0.1492	0.00133566	Neutral	-0.0465444	0.0209092
30SC3	LK3-C11	110	0.0209987	0.00369019	0.1492	0.00133566	Beneficial	0.011478	0.0305194
30SC3	LK3-C11	114	-0.0157101	0.00242673	0.1492	0.00133566	Deleterious	-0.0219711	-0.00944917
30SC3	LK3-C11	115	0.0140828	0.00460405	0.1492	0.00133566	Beneficial	0.00220441	0.0259613
30SC3	LK3-C11	117	0.0626202	0.00257448	0.1492	0.00133566	Beneficial	0.0559781	0.0692624
30SC3	LK3-C11	119	-0.00889911	0.0199195	0.1492	0.00133566	Neutral	-0.0602913	0.0424931
30SC3	LK3-C11	121	0.00117082	0.00290933	0.1492	0.00133566	Neutral	-0.00633526	0.0086769
30SC3	LK3-C11	122	-0.0437753	0.00466767	0.1492	0.00133566	Deleterious	-0.0558179	-0.0317328
30SC3	LK3-C11	123	0.0286569	0.00615452	0.1492	0.00133566	Beneficial	0.0127783	0.0445356
30SC3	LK3-C11	124	0.00786289	0.00410289	0.1492	0.00133566	Neutral	-0.00272257	0.0184484
30SC3	LK3-C11	127	-0.00894939	0.00393295	0.1492	0.00133566	Neutral	-0.0190964	0.00119763
30SC3	LK3-C12	1	0.00446913	0.0142889	0.0836424	0.00204236	Neutral	-0.0323962	0.0413344
30SC3	LK3-C12	2	0.0188436	0.0051427	0.0836424	0.00204236	Beneficial	0.00557543	0.0321118
30SC3	LK3-C12	3	0.00366938	0.00746372	0.0836424	0.00204236	Neutral	-0.015587	0.0229258
30SC3	LK3-C12	5	0.0448143	0.00965869	0.0836424	0.00204236	Beneficial	0.0198949	0.0697337
30SC3	LK3-C12	7	0.0253849	0.00598214	0.0836424	0.00204236	Beneficial	0.00995103	0.0408189
30SC3	LK3-C12	10	-0.00199645	0.0037922	0.0836424	0.00204236	Neutral	-0.0117803	0.00778742
30SC3	LK3-C12	11	-0.00591813	0.00640846	0.0836424	0.00204236	Neutral	-0.022452	0.0106157
30SC3	LK3-C12	14	0.0369979	0.00522397	0.0836424	0.00204236	Beneficial	0.02352	0.0504757
30SC3	LK3-C12	15	0.0376959	0.00421583	0.0836424	0.00204236	Beneficial	0.0268191	0.0485727
30SC3	LK3-C12	16	0.00594256	0.0134919	0.0836424	0.00204236	Neutral	-0.0288667	0.0407518
30SC3	LK3-C12	17	0.00247062	0.00545375	0.0836424	0.00204236	Neutral	-0.0116001	0.0165413
30SC3	LK3-C12	18	-0.00283346	0.00397352	0.0836424	0.00204236	Neutral	-0.0130851	0.00741821
30SC3	LK3-C12	19	-0.00443925	0.0199954	0.0836424	0.00204236	Neutral	-0.0560273	0.0471488
30SC3	LK3-C12	21	0.0232517	0.0144435	0.0836424	0.00204236	Neutral	-0.0140126	0.060516
30SC3	LK3-C12	22	-0.00476436	0.00871602	0.0836424	0.00204236	Neutral	-0.0272517	0.017723
30SC3	LK3-C12	24	-0.00273186	0.0342467	0.0836424	0.00204236	Neutral	-0.0910883	0.0856246
30SC3	LK3-C12	25	0.0212529	0.0285914	0.0836424	0.00204236	Neutral	-0.0525128	0.0950187
30SC3	LK3-C12	26	-0.0008762	0.00385738	0.0836424	0.00204236	Neutral	-0.0108282	0.00907584
30SC3	LK3-C12	27	0.0182546	0.0226299	0.0836424	0.00204236	Neutral	-0.0401305	0.0766397
30SC3	LK3-C12	29	0.00375284	0.00540119	0.0836424	0.00204236	Neutral	-0.0101822	0.0176879
30SC3	LK3-C12	33	-0.0404486	0.0100881	0.0836424	0.00204236	Deleterious	-0.0664759	-0.0144213
30SC3	LK3-C12	34	0.00356358	0.0174899	0.0836424	0.00204236	Neutral	-0.0415603	0.0486874
30SC3	LK3-C12	35	0.0133283	0.00626339	0.0836424	0.00204236	Neutral	-0.00283121	0.0294879
30SC3	LK3-C12	36	0.00821952	0.0204088	0.0836424	0.00204236	Neutral	-0.0444351	0.0608742
30SC3	LK3-C12	40	0.0396775	0.00446799	0.0836424	0.00204236	Beneficial	0.0281501	0.0512049
30SC3	LK3-C12	42	0.0327444	0.0180587	0.0836424	0.00204236	Neutral	-0.0138471	0.0793359
30SC3	LK3-C12	43	0.0111931	0.0117926	0.0836424	0.00204236	Neutral	-0.0192318	0.0416181
30SC3	LK3-C12	44	0.00867035	0.00548069	0.0836424	0.00204236	Neutral	-0.00546982	0.0228105
30SC3	LK3-C12	45	-0.0445967	0.00872913	0.0836424	0.00204236	Deleterious	-0.0671179	-0.0220756
30SC3	LK3-C12	46	-0.0319372	0.00505029	0.0836424	0.00204236	Deleterious	-0.044967	-0.0189075
30SC3	LK3-C12	49	-0.00253527	0.0169742	0.0836424	0.00204236	Neutral	-0.0463287	0.0412582
30SC3	LK3-C12	50	-0.00169847	0.0205644	0.0836424	0.00204236	Neutral	-0.0547548	0.0513578
30SC3	LK3-C12	53	0.0445596	0.0157973	0.0836424	0.00204236	Beneficial	0.00380253	0.0853167
30SC3	LK3-C12	55	0.0397363	0.00786927	0.0836424	0.00204236	Beneficial	0.0194336	0.060039
30SC3	LK3-C12	58	0.004835	0.00448631	0.0836424	0.00204236	Neutral	-0.00673968	0.0164097
30SC3	LK3-C12	59	0.0105321	0.00795814	0.0836424	0.00204236	Neutral	-0.0099999	0.0310641
30SC3	LK3-C12	60	0.0156694	0.00807854	0.0836424	0.00204236	Neutral	-0.00517321	0.0365121
30SC3	LK3-C12	62	-0.0114812	0.00836846	0.0836424	0.00204236	Neutral	-0.0330718	0.0101094
30SC3	LK3-C12	63	0.0198339	0.0177234	0.0836424	0.00204236	Neutral	-0.0258925	0.0655603
30SC3	LK3-C12	66	0.0726961	0.00421887	0.0836424	0.00204236	Beneficial	0.0618114	0.0835808
30SC3	LK3-C12	67	0.0486035	0.0153045	0.0836424	0.00204236	Beneficial	0.00911786	0.0880891
30SC3	LK3-C12	68	0.00554061	0.00472555	0.0836424	0.00204236	Neutral	-0.00665131	0.0177325
30SC3	LK3-C12	69	0.00839388	0.010975	0.0836424	0.00204236	Neutral	-0.0199215	0.0367093
30SC3	LK3-C12	70	0.0134577	0.00602898	0.0836424	0.00204236	Neutral	-0.00209704	0.0290125
30SC3	LK3-C12	71	0.0155234	0.0415527	0.0836424	0.00204236	Neutral	-0.0916826	0.122729
30SC3	LK3-C12	72	0.0314646	0.00602301	0.0836424	0.00204236	Beneficial	0.0159253	0.047004
30SC3	LK3-C12	75	0.0158854	0.019053	0.0836424	0.00204236	Neutral	-0.0332714	0.0650422
30SC3	LK3-C12	76	-0.00266394	0.0110385	0.0836424	0.00204236	Neutral	-0.0311432	0.0258153
30SC3	LK3-C12	79	0.000144528	0.011366	0.0836424	0.00204236	Neutral	-0.0291796	0.0294687
30SC3	LK3-C12	80	0.0224215	0.00662985	0.0836424	0.00204236	Beneficial	0.00531653	0.0395266
30SC3	LK3-C12	81	0.0312513	0.00655427	0.0836424	0.00204236	Beneficial	0.0143412	0.0481613
30SC3	LK3-C12	82	-0.00997783	0.0101874	0.0836424	0.00204236	Neutral	-0.0362614	0.0163057
30SC3	LK3-C12	83	-0.0168173	0.0125963	0.0836424	0.00204236	Neutral	-0.0493156	0.0156811
30SC3	LK3-C12	84	0.0141902	0.00897658	0.0836424	0.00204236	Neutral	-0.00896938	0.0373498
30SC3	LK3-C12	85	0.00839664	0.0156068	0.0836424	0.00204236	Neutral	-0.031869	0.0486623
30SC3	LK3-C12	86	0.00901626	0.0220826	0.0836424	0.00204236	Neutral	-0.0479567	0.0659892
30SC3	LK3-C12	88	0.00662619	0.0103412	0.0836424	0.00204236	Neutral	-0.0200541	0.0333065
30SC3	LK3-C12	92	0.0154552	0.00617936	0.0836424	0.00204236	Neutral	-0.00048757	0.0313979
30SC3	LK3-C12	93	0.0482215	0.0315227	0.0836424	0.00204236	Neutral	-0.0331072	0.12955
30SC3	LK3-C12	94	-0.00889802	0.0230126	0.0836424	0.00204236	Neutral	-0.0682704	0.0504744
30SC3	LK3-C12	96	0.023977	0.00789232	0.0836424	0.00204236	Beneficial	0.00361477	0.0443391
30SC3	LK3-C12	97	-0.00236501	0.025607	0.0836424	0.00204236	Neutral	-0.0684311	0.0637011
30SC3	LK3-C12	101	0.00244293	0.0142852	0.0836424	0.00204236	Neutral	-0.0344129	0.0392988
30SC3	LK3-C12	103	0.0326078	0.00418654	0.0836424	0.00204236	Beneficial	0.0218065	0.0434091
30SC3	LK3-C12	104	0.0235385	0.00411012	0.0836424	0.00204236	Beneficial	0.0129344	0.0341426
30SC3	LK3-C12	105	0.0090221	0.00460902	0.0836424	0.00204236	Neutral	-0.00286917	0.0209134
30SC3	LK3-C12	107	-0.0424057	0.0152748	0.0836424	0.00204236	Deleterious	-0.0818146	-0.00299672
30SC3	LK3-C12	108	-0.00117193	0.0126795	0.0836424	0.00204236	Neutral	-0.0338852	0.0315413
30SC3	LK3-C12	110	0.011176	0.00550723	0.0836424	0.00204236	Neutral	-0.00303268	0.0253846
30SC3	LK3-C12	114	0.0438128	0.00439169	0.0836424	0.00204236	Beneficial	0.0324823	0.0551434
30SC3	LK3-C12	115	0.0377994	0.00911544	0.0836424	0.00204236	Beneficial	0.0142815	0.0613172
30SC3	LK3-C12	117	0.0461622	0.00513862	0.0836424	0.00204236	Beneficial	0.0329046	0.0594198
30SC3	LK3-C12	119	0.021446	0.04943	0.0836424	0.00204236	Neutral	-0.106083	0.148975
30SC3	LK3-C12	120	0.00174369	0.0208125	0.0836424	0.00204236	Neutral	-0.0519525	0.0554399
30SC3	LK3-C12	121	-0.000668466	0.00589976	0.0836424	0.00204236	Neutral	-0.0158898	0.0145529
30SC3	LK3-C12	122	0.00061285	0.010627	0.0836424	0.00204236	Neutral	-0.0268049	0.0280306
30SC3	LK3-C12	123	0.0306867	0.026849	0.0836424	0.00204236	Neutral	-0.0385836	0.099957
30SC3	LK3-C12	124	-0.00732908	0.00347444	0.0836424	0.00204236	Neutral	-0.0162931	0.00163499
30SC3	LK3-C12	127	0.00406834	0.00437159	0.0836424	0.00204236	Neutral	-0.00721035	0.015347
30SC3	LK3-D01	1	-0.00216867	0.00694131	0.0496899	0.00447349	Neutral	-0.0200772	0.0157399
30SC3	LK3-D01	2	0.0163119	0.00662758	0.0496899	0.00447349	Neutral	-0.000787229	0.0334111
30SC3	LK3-D01	3	0.0125309	0.0154244	0.0496899	0.00447349	Neutral	-0.027264	0.0523257
30SC3	LK3-D01	5	0.0417447	0.00875253	0.0496899	0.00447349	Beneficial	0.0191631	0.0643262
30SC3	LK3-D01	7	0.0155182	0.00600357	0.0496899	0.00447349	Beneficial	2.89455e-05	0.0310074
30SC3	LK3-D01	10	0.00493487	0.00506277	0.0496899	0.00447349	Neutral	-0.00812707	0.0179968
30SC3	LK3-D01	11	-0.00277586	0.00792228	0.0496899	0.00447349	Neutral	-0.0232154	0.0176636
30SC3	LK3-D01	14	0.0411674	0.00966168	0.0496899	0.00447349	Beneficial	0.0162402	0.0660945
30SC3	LK3-D01	15	0.0302351	0.00682431	0.0496899	0.00447349	Beneficial	0.0126284	0.0478419
30SC3	LK3-D01	17	-0.000813759	0.00655369	0.0496899	0.00447349	Neutral	-0.0177223	0.0160948
30SC3	LK3-D01	18	0.00198644	0.00634824	0.0496899	0.00447349	Neutral	-0.014392	0.0183649
30SC3	LK3-D01	19	0.0284216	0.0145902	0.0496899	0.00447349	Neutral	-0.00922128	0.0660644
30SC3	LK3-D01	21	0.0652137	0.0171971	0.0496899	0.00447349	Beneficial	0.0208452	0.109582
30SC3	LK3-D01	22	0.00461469	0.0106116	0.0496899	0.00447349	Neutral	-0.0227634	0.0319927
30SC3	LK3-D01	23	0.0190243	0.0152601	0.0496899	0.00447349	Neutral	-0.0203469	0.0583955
30SC3	LK3-D01	24	0.00449195	0.00787874	0.0496899	0.00447349	Neutral	-0.0158352	0.0248191
30SC3	LK3-D01	25	0.00275925	0.0237388	0.0496899	0.00447349	Neutral	-0.0584867	0.0640052
30SC3	LK3-D01	26	0.00709059	0.00690637	0.0496899	0.00447349	Neutral	-0.0107278	0.024909
30SC3	LK3-D01	27	-0.000767814	0.00786599	0.0496899	0.00447349	Neutral	-0.0210621	0.0195264
30SC3	LK3-D01	29	0.0206009	0.00819364	0.0496899	0.00447349	Neutral	-0.000538644	0.0417405
30SC3	LK3-D01	30	0.0220175	0.0104019	0.0496899	0.00447349	Neutral	-0.00481952	0.0488545
30SC3	LK3-D01	33	0.00130719	0.00832333	0.0496899	0.00447349	Neutral	-0.020167	0.0227814
30SC3	LK3-D01	34	-0.0135411	0.00953993	0.0496899	0.00447349	Neutral	-0.0381541	0.011072
30SC3	LK3-D01	35	0.0238162	0.00799133	0.0496899	0.00447349	Beneficial	0.00319858	0.0444339
30SC3	LK3-D01	40	0.021377	0.0177252	0.0496899	0.00447349	Neutral	-0.024354	0.0671079
30SC3	LK3-D01	43	0.0168905	0.00800434	0.0496899	0.00447349	Neutral	-0.00376072	0.0375417
30SC3	LK3-D01	44	0.0275951	0.00758794	0.0496899	0.00447349	Beneficial	0.00801818	0.0471719
30SC3	LK3-D01	45	-0.0320435	0.00921858	0.0496899	0.00447349	Deleterious	-0.0558274	-0.00825952
30SC3	LK3-D01	46	-0.00338384	0.00850728	0.0496899	0.00447349	Neutral	-0.0253326	0.0185649
30SC3	LK3-D01	47	0.0214167	0.0191497	0.0496899	0.00447349	Neutral	-0.0279896	0.0708229
30SC3	LK3-D01	49	0.0271706	0.0168172	0.0496899	0.00447349	Neutral	-0.0162177	0.0705589
30SC3	LK3-D01	50	-0.0181425	0.00854456	0.0496899	0.00447349	Neutral	-0.0401875	0.00390248
30SC3	LK3-D01	52	0.0255781	0.0135809	0.0496899	0.00447349	Neutral	-0.00946067	0.0606169
30SC3	LK3-D01	53	0.0808265	0.0182773	0.0496899	0.00447349	Beneficial	0.033671	0.127982
30SC3	LK3-D01	55	0.0680516	0.00929301	0.0496899	0.00447349	Beneficial	0.0440756	0.0920276
30SC3	LK3-D01	58	0.00305529	0.00615071	0.0496899	0.00447349	Neutral	-0.0128135	0.0189241
30SC3	LK3-D01	59	0.0304146	0.00702928	0.0496899	0.00447349	Beneficial	0.0122791	0.0485502
30SC3	LK3-D01	60	0.0259915	0.00951582	0.0496899	0.00447349	Beneficial	0.00144068	0.0505423
30SC3	LK3-D01	62	-0.0136592	0.00571921	0.0496899	0.00447349	Neutral	-0.0284148	0.00109636
30SC3	LK3-D01	63	0.0191507	0.0166979	0.0496899	0.00447349	Neutral	-0.0239298	0.0622312
30SC3	LK3-D01	66	0.103788	0.00598372	0.0496899	0.00447349	Beneficial	0.0883498	0.119226
30SC3	LK3-D01	67	0.0787891	0.0141901	0.0496899	0.00447349	Beneficial	0.0421785	0.1154
30SC3	LK3-D01	68	0.00562995	0.00533984	0.0496899	0.00447349	Neutral	-0.00814683	0.0194067
30SC3	LK3-D01	69	0.017219	0.00767005	0.0496899	0.00447349	Neutral	-0.00256973	0.0370077
30SC3	LK3-D01	70	0.0177936	0.00696743	0.0496899	0.00447349	Neutral	-0.000182389	0.0357696
30SC3	LK3-D01	71	0.0670077	0.0170305	0.0496899	0.00447349	Beneficial	0.023069	0.110946
30SC3	LK3-D01	72	0.0222624	0.00527338	0.0496899	0.00447349	Beneficial	0.00865711	0.0358677
30SC3	LK3-D01	73	0.0236219	0.00738985	0.0496899	0.00447349	Beneficial	0.00455613	0.0426878
30SC3	LK3-D01	76	0.038611	0.0137123	0.0496899	0.00447349	Beneficial	0.00323337	0.0739886
30SC3	LK3-D01	78	0.00335205	0.00599336	0.0496899	0.00447349	Neutral	-0.0121108	0.0188149
30SC3	LK3-D01	80	0.024034	0.00644866	0.0496899	0.00447349	Beneficial	0.00739645	0.0406716
30SC3	LK3-D01	81	0.0694644	0.00727382	0.0496899	0.00447349	Beneficial	0.050698	0.0882309
30SC3	LK3-D01	82	-0.00269606	0.00757174	0.0496899	0.00447349	Neutral	-0.0222312	0.016839
30SC3	LK3-D01	83	-0.014086	0.0146073	0.0496899	0.00447349	Neutral	-0.0517728	0.0236008
30SC3	LK3-D01	84	0.0351826	0.00971502	0.0496899	0.00447349	Beneficial	0.0101179	0.0602474
30SC3	LK3-D01	85	-0.00338026	0.0110051	0.0496899	0.00447349	Neutral	-0.0317734	0.0250128
30SC3	LK3-D01	86	0.0604202	0.0100135	0.0496899	0.00447349	Beneficial	0.0345853	0.0862552
30SC3	LK3-D01	88	0.0273326	0.00847319	0.0496899	0.00447349	Beneficial	0.00547178	0.0491934
30SC3	LK3-D01	92	0.0417174	0.00936613	0.0496899	0.00447349	Beneficial	0.0175528	0.065882
30SC3	LK3-D01	94	0.0374647	0.0198215	0.0496899	0.00447349	Neutral	-0.0136748	0.0886043
30SC3	LK3-D01	97	0.0292446	0.0210512	0.0496899	0.00447349	Neutral	-0.0250675	0.0835568
30SC3	LK3-D01	101	-0.00430788	0.00739642	0.0496899	0.00447349	Neutral	-0.0233906	0.0147749
30SC3	LK3-D01	103	0.0574742	0.0104025	0.0496899	0.00447349	Beneficial	0.0306358	0.0843125
30SC3	LK3-D01	104	0.00798698	0.00544592	0.0496899	0.00447349	Neutral	-0.0060635	0.0220375
30SC3	LK3-D01	105	0.00593233	0.00874799	0.0496899	0.00447349	Neutral	-0.0166375	0.0285021
30SC3	LK3-D01	107	-0.0167883	0.0128522	0.0496899	0.00447349	Neutral	-0.0499471	0.0163705
30SC3	LK3-D01	108	0.00134817	0.00589011	0.0496899	0.00447349	Neutral	-0.0138483	0.0165447
30SC3	LK3-D01	109	0.00886908	0.016504	0.0496899	0.00447349	Neutral	-0.0337113	0.0514494
30SC3	LK3-D01	110	0.0370694	0.00797823	0.0496899	0.00447349	Beneficial	0.0164855	0.0576532
30SC3	LK3-D01	114	0.0411679	0.00577466	0.0496899	0.00447349	Beneficial	0.0262693	0.0560665
30SC3	LK3-D01	115	0.0345866	0.00703514	0.0496899	0.00447349	Beneficial	0.0164359	0.0527372
30SC3	LK3-D01	120	0.00045219	0.0107187	0.0496899	0.00447349	Neutral	-0.027202	0.0281063
30SC3	LK3-D01	121	0.00106759	0.00749733	0.0496899	0.00447349	Neutral	-0.0182755	0.0204107
30SC3	LK3-D01	122	-0.0118416	0.0102782	0.0496899	0.00447349	Neutral	-0.0383594	0.0146762
30SC3	LK3-D01	123	0.0230822	0.00825209	0.0496899	0.00447349	Beneficial	0.00179181	0.0443726
30SC3	LK3-D01	124	-0.00150657	0.00520061	0.0496899	0.00447349	Neutral	-0.0149241	0.011911
30SC3	LK3-D01	127	0.0142886	0.00729131	0.0496899	0.00447349	Neutral	-0.00452295	0.0331002
30SC3	LK3-G08	1	0.00212446	0.00377579	0.159668	0.00122255	Neutral	-0.00761707	0.011866
30SC3	LK3-G08	2	0.0184182	0.0027818	0.159668	0.00122255	Beneficial	0.0112411	0.0255952
30SC3	LK3-G08	3	0.00179697	0.00491163	0.159668	0.00122255	Neutral	-0.010875	0.014469
30SC3	LK3-G08	5	0.0417173	0.00871903	0.159668	0.00122255	Beneficial	0.0192222	0.0642124
30SC3	LK3-G08	7	0.0389165	0.00244561	0.159668	0.00122255	Beneficial	0.0326068	0.0452261
30SC3	LK3-G08	10	-0.000780288	0.00269014	0.159668	0.00122255	Neutral	-0.00772086	0.00616028
30SC3	LK3-G08	11	-0.00173422	0.00486019	0.159668	0.00122255	Neutral	-0.0142735	0.0108051
30SC3	LK3-G08	14	0.0510512	0.00376981	0.159668	0.00122255	Beneficial	0.0413251	0.0607773
30SC3	LK3-G08	15	0.070189	0.00201043	0.159668	0.00122255	Beneficial	0.0650021	0.0753759
30SC3	LK3-G08	16	-0.0016358	0.0082346	0.159668	0.00122255	Neutral	-0.0228811	0.0196095
30SC3	LK3-G08	17	0.00531127	0.00241221	0.159668	0.00122255	Neutral	-0.000912234	0.0115348
30SC3	LK3-G08	18	0.00740208	0.00275036	0.159668	0.00122255	Beneficial	0.000306147	0.014498
30SC3	LK3-G08	19	-0.0175901	0.00782422	0.159668	0.00122255	Neutral	-0.0377766	0.00259636
30SC3	LK3-G08	21	0.00407063	0.00871404	0.159668	0.00122255	Neutral	-0.0184116	0.0265528
30SC3	LK3-G08	22	0.0148903	0.00730927	0.159668	0.00122255	Neutral	-0.00396767	0.0337482
30SC3	LK3-G08	24	0.00256414	0.00718815	0.159668	0.00122255	Neutral	-0.0159813	0.0211096
30SC3	LK3-G08	26	-0.00286022	0.00359571	0.159668	0.00122255	Neutral	-0.0121372	0.00641672
30SC3	LK3-G08	27	0.00383515	0.00515927	0.159668	0.00122255	Neutral	-0.00947577	0.0171461
30SC3	LK3-G08	29	0.0210183	0.00243622	0.159668	0.00122255	Beneficial	0.0147329	0.0273038
30SC3	LK3-G08	30	0.0087582	0.00661382	0.159668	0.00122255	Neutral	-0.00830547	0.0258219
30SC3	LK3-G08	33	-0.019118	0.00452795	0.159668	0.00122255	Deleterious	-0.0308001	-0.00743585
30SC3	LK3-G08	34	0.003124	0.0118589	0.159668	0.00122255	Neutral	-0.0274719	0.0337199
30SC3	LK3-G08	35	0.0236054	0.00368538	0.159668	0.00122255	Beneficial	0.0140971	0.0331136
30SC3	LK3-G08	36	0.0463699	0.0087738	0.159668	0.00122255	Beneficial	0.0237335	0.0690063
30SC3	LK3-G08	39	0.0103575	0.00697407	0.159668	0.00122255	Neutral	-0.0076356	0.0283506
30SC3	LK3-G08	40	0.022141	0.00245647	0.159668	0.00122255	Beneficial	0.0158033	0.0284787
30SC3	LK3-G08	42	0.0281311	0.00645477	0.159668	0.00122255	Beneficial	0.0114778	0.0447844
30SC3	LK3-G08	43	0.00132556	0.00354319	0.159668	0.00122255	Neutral	-0.00781588	0.010467
30SC3	LK3-G08	44	0.00780828	0.00339076	0.159668	0.00122255	Neutral	-0.000939891	0.0165565
30SC3	LK3-G08	46	-0.0353024	0.00542138	0.159668	0.00122255	Deleterious	-0.0492895	-0.0213152
30SC3	LK3-G08	47	0.00501617	0.0155048	0.159668	0.00122255	Neutral	-0.0349863	0.0450186
30SC3	LK3-G08	50	-0.0123398	0.00520542	0.159668	0.00122255	Neutral	-0.0257698	0.00109023
30SC3	LK3-G08	52	-0.0268115	0.00910009	0.159668	0.00122255	Deleterious	-0.0502897	-0.00333323
30SC3	LK3-G08	55	0.022448	0.00369712	0.159668	0.00122255	Beneficial	0.0129095	0.0319866
30SC3	LK3-G08	58	0.00427213	0.00608346	0.159668	0.00122255	Neutral	-0.0114232	0.0199674
30SC3	LK3-G08	59	0.00748725	0.00499817	0.159668	0.00122255	Neutral	-0.00540802	0.0203825
30SC3	LK3-G08	62	-0.0170327	0.00494655	0.159668	0.00122255	Deleterious	-0.0297948	-0.00427058
30SC3	LK3-G08	66	0.0387695	0.00228269	0.159668	0.00122255	Beneficial	0.0328802	0.0446588
30SC3	LK3-G08	67	0.0646813	0.0163589	0.159668	0.00122255	Beneficial	0.0224754	0.106887
30SC3	LK3-G08	68	0.0394433	0.0112625	0.159668	0.00122255	Beneficial	0.010386	0.0685006
30SC3	LK3-G08	69	0.0295036	0.00578331	0.159668	0.00122255	Beneficial	0.0145826	0.0444245
30SC3	LK3-G08	70	0.00740337	0.00446466	0.159668	0.00122255	Neutral	-0.00411545	0.0189222
30SC3	LK3-G08	71	0.039147	0.00239006	0.159668	0.00122255	Beneficial	0.0329806	0.0453133
30SC3	LK3-G08	72	0.0175967	0.00343045	0.159668	0.00122255	Beneficial	0.00874617	0.0264473
30SC3	LK3-G08	75	0.0394896	0.0042618	0.159668	0.00122255	Beneficial	0.0284942	0.0504851
30SC3	LK3-G08	76	0.00212216	0.00451014	0.159668	0.00122255	Neutral	-0.00951399	0.0137583
30SC3	LK3-G08	77	0.0370848	0.00587537	0.159668	0.00122255	Beneficial	0.0219263	0.0522432
30SC3	LK3-G08	78	-0.00222861	0.00507647	0.159668	0.00122255	Neutral	-0.0153259	0.0108687
30SC3	LK3-G08	79	0.00481461	0.0083571	0.159668	0.00122255	Neutral	-0.0167467	0.0263759
30SC3	LK3-G08	80	-0.00549097	0.00417451	0.159668	0.00122255	Neutral	-0.0162612	0.00527927
30SC3	LK3-G08	81	0.056062	0.00401012	0.159668	0.00122255	Beneficial	0.0457159	0.0664082
30SC3	LK3-G08	82	-0.00301709	0.0114685	0.159668	0.00122255	Neutral	-0.0326057	0.0265715
30SC3	LK3-G08	83	-0.000912979	0.00667068	0.159668	0.00122255	Neutral	-0.0181233	0.0162974
30SC3	LK3-G08	84	0.0326992	0.00513177	0.159668	0.00122255	Beneficial	0.0194592	0.0459392
30SC3	LK3-G08	85	0.000951126	0.00510727	0.159668	0.00122255	Neutral	-0.0122256	0.0141279
30SC3	LK3-G08	88	0.0423871	0.00847557	0.159668	0.00122255	Beneficial	0.0205201	0.0642541
30SC3	LK3-G08	92	0.0344657	0.00554371	0.159668	0.00122255	Beneficial	0.0201629	0.0487685
30SC3	LK3-G08	94	0.00424671	0.00511549	0.159668	0.00122255	Neutral	-0.00895127	0.0174447
30SC3	LK3-G08	96	0.0258301	0.00417509	0.159668	0.00122255	Beneficial	0.0150584	0.0366019
30SC3	LK3-G08	97	0.0222708	0.00789863	0.159668	0.00122255	Beneficial	0.00189233	0.0426493
30SC3	LK3-G08	101	0.00843335	0.00635275	0.159668	0.00122255	Neutral	-0.00795675	0.0248234
30SC3	LK3-G08	103	0.0201631	0.00263138	0.159668	0.00122255	Beneficial	0.0133742	0.0269521
30SC3	LK3-G08	104	0.0401065	0.00218736	0.159668	0.00122255	Beneficial	0.0344631	0.0457499
30SC3	LK3-G08	105	0.0188156	0.00351797	0.159668	0.00122255	Beneficial	0.00973921	0.027892
30SC3	LK3-G08	108	-0.00297467	0.00461613	0.159668	0.00122255	Neutral	-0.0148843	0.00893495
30SC3	LK3-G08	110	0.0307304	0.00357882	0.159668	0.00122255	Beneficial	0.0214971	0.0399638
30SC3	LK3-G08	114	0.044858	0.00291383	0.159668	0.00122255	Beneficial	0.0373403	0.0523757
30SC3	LK3-G08	115	0.0343119	0.00199111	0.159668	0.00122255	Beneficial	0.0291748	0.0394489
30SC3	LK3-G08	117	0.0735158	0.00250769	0.159668	0.00122255	Beneficial	0.0670459	0.0799856
30SC3	LK3-G08	119	-0.00353643	0.00850562	0.159668	0.00122255	Neutral	-0.0254809	0.0184081
30SC3	LK3-G08	121	-0.0122035	0.00655875	0.159668	0.00122255	Neutral	-0.029125	0.00471811
30SC3	LK3-G08	122	0.00786762	0.00848616	0.159668	0.00122255	Neutral	-0.0140267	0.0297619
30SC3	LK3-G08	123	0.0340405	0.00508598	0.159668	0.00122255	Beneficial	0.0209187	0.0471623
30SC3	LK3-G08	124	0.00763535	0.0032119	0.159668	0.00122255	Neutral	-0.000651351	0.0159221
30SC3	LK3-G08	127	0.0181695	0.00240716	0.159668	0.00122255	Beneficial	0.011959	0.02438
30SC3	LK3-H11	1	-0.00183295	0.00476694	0.251461	0.00142547	Neutral	-0.0141317	0.0104658
30SC3	LK3-H11	2	0.00426792	0.00294492	0.251461	0.00142547	Neutral	-0.00332998	0.0118658
30SC3	LK3-H11	3	-0.00266648	0.00893118	0.251461	0.00142547	Neutral	-0.0257089	0.020376
30SC3	LK3-H11	5	-0.0106837	0.00871051	0.251461	0.00142547	Neutral	-0.0331568	0.0117894
30SC3	LK3-H11	7	0.00411826	0.00286037	0.251461	0.00142547	Neutral	-0.00326149	0.011498
30SC3	LK3-H11	10	0.00107751	0.00244726	0.251461	0.00142547	Neutral	-0.00523642	0.00739144
30SC3	LK3-H11	11	0.000316104	0.0044245	0.251461	0.00142547	Neutral	-0.0110991	0.0117313
30SC3	LK3-H11	14	0.0189537	0.00274716	0.251461	0.00142547	Beneficial	0.011866	0.0260414
30SC3	LK3-H11	15	-0.00682045	0.00222186	0.251461	0.00142547	Deleterious	-0.0125529	-0.00108805
30SC3	LK3-H11	16	-0.000248949	0.00471119	0.251461	0.00142547	Neutral	-0.0124038	0.0119059
30SC3	LK3-H11	17	-0.0062648	0.00340429	0.251461	0.00142547	Neutral	-0.0150479	0.00251828
30SC3	LK3-H11	18	0.00695632	0.00370875	0.251461	0.00142547	Neutral	-0.00261225	0.0165249
30SC3	LK3-H11	19	-0.0072364	0.00706377	0.251461	0.00142547	Neutral	-0.0254609	0.0109881
30SC3	LK3-H11	21	0.0222602	0.00786657	0.251461	0.00142547	Beneficial	0.00196447	0.042556
30SC3	LK3-H11	22	0.0131249	0.00392882	0.251461	0.00142547	Beneficial	0.00298858	0.0232613
30SC3	LK3-H11	25	0.0066527	0.00332007	0.251461	0.00142547	Neutral	-0.00191309	0.0152185
30SC3	LK3-H11	26	0.00208839	0.00477239	0.251461	0.00142547	Neutral	-0.0102244	0.0144012
30SC3	LK3-H11	27	-0.0057791	0.00282673	0.251461	0.00142547	Neutral	-0.0130721	0.00151386
30SC3	LK3-H11	29	-0.00268088	0.00353066	0.251461	0.00142547	Neutral	-0.01179	0.00642822
30SC3	LK3-H11	30	0.00264422	0.0137172	0.251461	0.00142547	Neutral	-0.0327463	0.0380347
30SC3	LK3-H11	34	-0.00340642	0.0179733	0.251461	0.00142547	Neutral	-0.0497776	0.0429648
30SC3	LK3-H11	35	0.0106371	0.0043188	0.251461	0.00142547	Neutral	-0.000505451	0.0217796
30SC3	LK3-H11	36	0.0197615	0.00418352	0.251461	0.00142547	Beneficial	0.00896802	0.030555
30SC3	LK3-H11	39	-0.0374269	0.00623275	0.251461	0.00142547	Deleterious	-0.0535074	-0.0213464
30SC3	LK3-H11	40	0.0142718	0.0110306	0.251461	0.00142547	Neutral	-0.014187	0.0427306
30SC3	LK3-H11	42	0.0137083	0.0108109	0.251461	0.00142547	Neutral	-0.0141838	0.0416004
30SC3	LK3-H11	43	-0.00385196	0.016099	0.251461	0.00142547	Neutral	-0.0453873	0.0376834
30SC3	LK3-H11	44	0.004418	0.00255178	0.251461	0.00142547	Neutral	-0.00216558	0.0110016
30SC3	LK3-H11	46	-0.0248648	0.00614787	0.251461	0.00142547	Deleterious	-0.0407263	-0.00900327
30SC3	LK3-H11	47	-0.00851889	0.00625323	0.251461	0.00142547	Neutral	-0.0246522	0.00761445
30SC3	LK3-H11	52	-0.0184697	0.0148414	0.251461	0.00142547	Neutral	-0.0567605	0.0198211
30SC3	LK3-H11	55	0.00393685	0.00500792	0.251461	0.00142547	Neutral	-0.00898357	0.0168573
30SC3	LK3-H11	58	-0.00863358	0.00661828	0.251461	0.00142547	Neutral	-0.0257087	0.00844159
30SC3	LK3-H11	59	0.000133487	0.00500586	0.251461	0.00142547	Neutral	-0.0127816	0.0130486
30SC3	LK3-H11	60	0.0103259	0.00431019	0.251461	0.00142547	Neutral	-0.000794376	0.0214462
30SC3	LK3-H11	61	-0.0587995	0.0105689	0.251461	0.00142547	Deleterious	-0.0860673	-0.0315318
30SC3	LK3-H11	62	-0.00362321	0.00332388	0.251461	0.00142547	Neutral	-0.0121988	0.00495239
30SC3	LK3-H11	63	-0.0224064	0.0131454	0.251461	0.00142547	Neutral	-0.0563214	0.0115086
30SC3	LK3-H11	66	0.00527468	0.00408763	0.251461	0.00142547	Neutral	-0.0052714	0.0158208
30SC3	LK3-H11	67	0.00515966	0.00435706	0.251461	0.00142547	Neutral	-0.00608155	0.0164009
30SC3	LK3-H11	68	0.00236526	0.00360981	0.251461	0.00142547	Neutral	-0.00694805	0.0116786
30SC3	LK3-H11	69	0.0113038	0.00739285	0.251461	0.00142547	Neutral	-0.00776974	0.0303774
30SC3	LK3-H11	70	-0.00308669	0.00418728	0.251461	0.00142547	Neutral	-0.0138899	0.0077165
30SC3	LK3-H11	71	-0.00761349	0.00269542	0.251461	0.00142547	Deleterious	-0.0145677	-0.0006593
30SC3	LK3-H11	72	0.000481381	0.00558129	0.251461	0.00142547	Neutral	-0.0139183	0.0148811
30SC3	LK3-H11	75	0.00802976	0.00782528	0.251461	0.00142547	Neutral	-0.0121594	0.028219
30SC3	LK3-H11	77	-0.0245987	0.00544063	0.251461	0.00142547	Deleterious	-0.0386355	-0.0105619
30SC3	LK3-H11	78	-0.0018004	0.00611215	0.251461	0.00142547	Neutral	-0.0175697	0.0139689
30SC3	LK3-H11	80	0.0143424	0.00322956	0.251461	0.00142547	Beneficial	0.00601016	0.0226747
30SC3	LK3-H11	81	0.0218798	0.0054308	0.251461	0.00142547	Beneficial	0.00786829	0.0358912
30SC3	LK3-H11	82	0.000595215	0.00909538	0.251461	0.00142547	Neutral	-0.0228709	0.0240613
30SC3	LK3-H11	83	-0.0180818	0.00307868	0.251461	0.00142547	Deleterious	-0.0260248	-0.0101388
30SC3	LK3-H11	85	0.00417531	0.00515527	0.251461	0.00142547	Neutral	-0.00912528	0.0174759
30SC3	LK3-H11	86	-0.00213642	0.00475401	0.251461	0.00142547	Neutral	-0.0144018	0.0101289
30SC3	LK3-H11	88	0.00694455	0.00763202	0.251461	0.00142547	Neutral	-0.0127461	0.0266352
30SC3	LK3-H11	92	0.0113772	0.00744153	0.251461	0.00142547	Neutral	-0.0078219	0.0305764
30SC3	LK3-H11	94	0.00478244	0.00287012	0.251461	0.00142547	Neutral	-0.00262247	0.0121874
30SC3	LK3-H11	97	0.0139041	0.015245	0.251461	0.00142547	Neutral	-0.025428	0.0532361
30SC3	LK3-H11	101	-0.00275033	0.00624901	0.251461	0.00142547	Neutral	-0.0188728	0.0133721
30SC3	LK3-H11	103	-0.00853519	0.00283447	0.251461	0.00142547	Deleterious	-0.0158481	-0.00122225
30SC3	LK3-H11	104	0.00575925	0.00224236	0.251461	0.00142547	Neutral	-2.60306e-05	0.0115445
30SC3	LK3-H11	105	0.0149874	0.00229891	0.251461	0.00142547	Beneficial	0.00905619	0.0209186
30SC3	LK3-H11	107	-0.0401026	0.00442515	0.251461	0.00142547	Deleterious	-0.0515194	-0.0286857
30SC3	LK3-H11	108	-0.00520707	0.0024425	0.251461	0.00142547	Neutral	-0.0115087	0.00109457
30SC3	LK3-H11	110	0.0158411	0.00318627	0.251461	0.00142547	Beneficial	0.00762053	0.0240617
30SC3	LK3-H11	114	-0.000553416	0.00371285	0.251461	0.00142547	Neutral	-0.0101326	0.00902573
30SC3	LK3-H11	115	0.000855976	0.0030524	0.251461	0.00142547	Neutral	-0.00701921	0.00873116
30SC3	LK3-H11	119	-0.00774989	0.00589556	0.251461	0.00142547	Neutral	-0.0229604	0.00746065
30SC3	LK3-H11	121	0.00103393	0.00268722	0.251461	0.00142547	Neutral	-0.00589908	0.00796695
30SC3	LK3-H11	122	-0.0107005	0.00310932	0.251461	0.00142547	Deleterious	-0.0187226	-0.00267849
30SC3	LK3-H11	123	-0.00211228	0.00673178	0.251461	0.00142547	Neutral	-0.0194803	0.0152557
30SC3	LK3-H11	124	0.00447696	0.00319423	0.251461	0.00142547	Neutral	-0.00376416	0.0127181
30SC3	LK3-H11	127	-0.00554877	0.00291245	0.251461	0.00142547	Neutral	-0.0130629	0.00196536
30SC3	LK4-B01	2	0.00402136	0.00284331	0.188479	0.00083463	Neutral	-0.00331438	0.0113571
30SC3	LK4-B01	3	-0.00152809	0.0034598	0.188479	0.00083463	Neutral	-0.0104544	0.0073982
30SC3	LK4-B01	5	0.00539572	0.00438295	0.188479	0.00083463	Neutral	-0.00591229	0.0167037
30SC3	LK4-B01	7	0.0120249	0.00323008	0.188479	0.00083463	Beneficial	0.00369131	0.0203585
30SC3	LK4-B01	9	-0.00695944	0.00511007	0.188479	0.00083463	Neutral	-0.0201434	0.00622453
30SC3	LK4-B01	10	-0.00313323	0.0017955	0.188479	0.00083463	Neutral	-0.00776564	0.00149917
30SC3	LK4-B01	11	-0.00248661	0.00431256	0.188479	0.00083463	Neutral	-0.013613	0.00863978
30SC3	LK4-B01	14	0.021213	0.00224951	0.188479	0.00083463	Beneficial	0.0154092	0.0270167
30SC3	LK4-B01	15	0.020152	0.00159857	0.188479	0.00083463	Beneficial	0.0160276	0.0242763
30SC3	LK4-B01	16	0.00502679	0.00652587	0.188479	0.00083463	Neutral	-0.01181	0.0218635
30SC3	LK4-B01	17	-0.0108071	0.00189199	0.188479	0.00083463	Deleterious	-0.0156884	-0.00592576
30SC3	LK4-B01	18	0.00680571	0.00643199	0.188479	0.00083463	Neutral	-0.00978882	0.0234002
30SC3	LK4-B01	19	0.00095149	0.00468258	0.188479	0.00083463	Neutral	-0.0111296	0.0130325
30SC3	LK4-B01	21	-0.00456512	0.00674307	0.188479	0.00083463	Neutral	-0.0219622	0.012832
30SC3	LK4-B01	22	0.0153198	0.00472332	0.188479	0.00083463	Beneficial	0.00313361	0.0275059
30SC3	LK4-B01	24	-0.00202172	0.00595618	0.188479	0.00083463	Neutral	-0.0173887	0.0133452
30SC3	LK4-B01	25	0.00304235	0.00487546	0.188479	0.00083463	Neutral	-0.00953633	0.015621
30SC3	LK4-B01	26	-0.0058903	0.00287658	0.188479	0.00083463	Neutral	-0.0133119	0.00153128
30SC3	LK4-B01	27	-0.00797107	0.00260763	0.188479	0.00083463	Deleterious	-0.0146988	-0.0012434
30SC3	LK4-B01	29	0.00215902	0.00293521	0.188479	0.00083463	Neutral	-0.00541381	0.00973185
30SC3	LK4-B01	30	0.00748361	0.00370925	0.188479	0.00083463	Neutral	-0.00208624	0.0170535
30SC3	LK4-B01	33	-0.0293235	0.00590188	0.188479	0.00083463	Deleterious	-0.0445503	-0.0140966
30SC3	LK4-B01	34	-0.00315004	0.00997546	0.188479	0.00083463	Neutral	-0.0288867	0.0225867
30SC3	LK4-B01	35	0.00871255	0.00365083	0.188479	0.00083463	Neutral	-0.000706596	0.0181317
30SC3	LK4-B01	36	-0.038903	0.0120074	0.188479	0.00083463	Deleterious	-0.069882	-0.00792402
30SC3	LK4-B01	39	-0.0388354	0.0154632	0.188479	0.00083463	Neutral	-0.0787304	0.00105955
30SC3	LK4-B01	40	-0.0155176	0.00404095	0.188479	0.00083463	Deleterious	-0.0259432	-0.00509192
30SC3	LK4-B01	43	-0.0172523	0.00567199	0.188479	0.00083463	Deleterious	-0.0318861	-0.00261858
30SC3	LK4-B01	44	0.00110237	0.00177496	0.188479	0.00083463	Neutral	-0.00347703	0.00568177
30SC3	LK4-B01	46	-0.0707251	0.00994087	0.188479	0.00083463	Deleterious	-0.0963725	-0.0450777
30SC3	LK4-B01	47	0.00361691	0.0124548	0.188479	0.00083463	Neutral	-0.0285166	0.0357504
30SC3	LK4-B01	49	-0.0501969	0.0147127	0.188479	0.00083463	Deleterious	-0.0881557	-0.012238
30SC3	LK4-B01	50	-0.0359622	0.00567767	0.188479	0.00083463	Deleterious	-0.0506106	-0.0213138
30SC3	LK4-B01	52	0.00822057	0.00739345	0.188479	0.00083463	Neutral	-0.0108545	0.0272957
30SC3	LK4-B01	55	0.00337378	0.00356075	0.188479	0.00083463	Neutral	-0.00581296	0.0125605
30SC3	LK4-B01	58	-0.00950223	0.00512868	0.188479	0.00083463	Neutral	-0.0227342	0.00372977
30SC3	LK4-B01	60	0.00299857	0.00302664	0.188479	0.00083463	Neutral	-0.00481016	0.0108073
30SC3	LK4-B01	62	-0.0195213	0.00935694	0.188479	0.00083463	Neutral	-0.0436622	0.00461959
30SC3	LK4-B01	63	-0.00784047	0.0047224	0.188479	0.00083463	Neutral	-0.0200243	0.00434333
30SC3	LK4-B01	66	0.0073311	0.00195247	0.188479	0.00083463	Beneficial	0.00229372	0.0123685
30SC3	LK4-B01	67	0.0320355	0.00361402	0.188479	0.00083463	Beneficial	0.0227113	0.0413597
30SC3	LK4-B01	68	0.00745659	0.00329704	0.188479	0.00083463	Neutral	-0.00104978	0.015963
30SC3	LK4-B01	69	0.0137664	0.00358339	0.188479	0.00083463	Beneficial	0.00452126	0.0230116
30SC3	LK4-B01	70	-0.0018182	0.00412673	0.188479	0.00083463	Neutral	-0.0124652	0.00882876
30SC3	LK4-B01	71	-0.00808306	0.00274612	0.188479	0.00083463	Deleterious	-0.015168	-0.000998077
30SC3	LK4-B01	72	0.00238365	0.00431446	0.188479	0.00083463	Neutral	-0.00874766	0.013515
30SC3	LK4-B01	75	-0.0289402	0.00881966	0.188479	0.00083463	Deleterious	-0.0516949	-0.00618549
30SC3	LK4-B01	76	-0.0402783	0.0174237	0.188479	0.00083463	Neutral	-0.0852316	0.0046749
30SC3	LK4-B01	78	-0.00204723	0.00434232	0.188479	0.00083463	Neutral	-0.0132504	0.00915596
30SC3	LK4-B01	79	-0.00153255	0.00823864	0.188479	0.00083463	Neutral	-0.0227882	0.0197231
30SC3	LK4-B01	80	0.0218863	0.00153325	0.188479	0.00083463	Beneficial	0.0179305	0.0258421
30SC3	LK4-B01	81	0.00769202	0.00254147	0.188479	0.00083463	Beneficial	0.00113503	0.014249
30SC3	LK4-B01	82	-0.00796976	0.00547767	0.188479	0.00083463	Neutral	-0.0221022	0.00616264
30SC3	LK4-B01	83	-0.0317482	0.00307856	0.188479	0.00083463	Deleterious	-0.0396909	-0.0238056
30SC3	LK4-B01	84	0.0103537	0.00345777	0.188479	0.00083463	Beneficial	0.0014327	0.0192748
30SC3	LK4-B01	85	-0.00858306	0.00354219	0.188479	0.00083463	Neutral	-0.0177219	0.000555788
30SC3	LK4-B01	88	-0.018985	0.00315484	0.188479	0.00083463	Deleterious	-0.0271245	-0.0108455
30SC3	LK4-B01	92	0.0116392	0.0026609	0.188479	0.00083463	Beneficial	0.00477412	0.0185044
30SC3	LK4-B01	94	-0.0012532	0.00298607	0.188479	0.00083463	Neutral	-0.00895727	0.00645086
30SC3	LK4-B01	97	0.00562915	0.00748258	0.188479	0.00083463	Neutral	-0.0136759	0.0249342
30SC3	LK4-B01	101	-0.0247631	0.00551089	0.188479	0.00083463	Deleterious	-0.0389812	-0.010545
30SC3	LK4-B01	103	0.00233166	0.00202592	0.188479	0.00083463	Neutral	-0.00289522	0.00755854
30SC3	LK4-B01	104	0.00897667	0.00237116	0.188479	0.00083463	Beneficial	0.00285909	0.0150943
30SC3	LK4-B01	105	0.0174311	0.00372648	0.188479	0.00083463	Beneficial	0.00781679	0.0270454
30SC3	LK4-B01	108	-0.00168851	0.00451246	0.188479	0.00083463	Neutral	-0.0133307	0.00995363
30SC3	LK4-B01	109	-0.000322202	0.00965192	0.188479	0.00083463	Neutral	-0.0252242	0.0245797
30SC3	LK4-B01	110	0.0219155	0.00364065	0.188479	0.00083463	Beneficial	0.0125226	0.0313084
30SC3	LK4-B01	114	0.0351729	0.00219943	0.188479	0.00083463	Beneficial	0.0294984	0.0408474
30SC3	LK4-B01	115	0.00846944	0.00570961	0.188479	0.00083463	Neutral	-0.00626135	0.0232002
30SC3	LK4-B01	117	0.0848402	0.00245429	0.188479	0.00083463	Beneficial	0.0785081	0.0911723
30SC3	LK4-B01	119	0.00739977	0.00561416	0.188479	0.00083463	Neutral	-0.00708477	0.0218843
30SC3	LK4-B01	120	0.00654927	0.00705236	0.188479	0.00083463	Neutral	-0.0116458	0.0247444
30SC3	LK4-B01	121	0.00419695	0.00397807	0.188479	0.00083463	Neutral	-0.00606648	0.0144604
30SC3	LK4-B01	122	-0.0314206	0.0107356	0.188479	0.00083463	Deleterious	-0.0591185	-0.00372263
30SC3	LK4-B01	123	0.0218887	0.008063	0.188479	0.00083463	Beneficial	0.00108617	0.0426912
30SC3	LK4-B01	124	-0.00241602	0.00311931	0.188479	0.00083463	Neutral	-0.0104639	0.0056318
30SC3	LK4-B01	127	0.00901883	0.00254488	0.188479	0.00083463	Beneficial	0.00245303	0.0155846
30SC3	LK4-B12	1	0.00466954	0.00637262	0.0831679	0.00386586	Neutral	-0.0117718	0.0211109
30SC3	LK4-B12	2	0.0413829	0.00661055	0.0831679	0.00386586	Beneficial	0.0243277	0.0584381
30SC3	LK4-B12	3	0.0305745	0.00784701	0.0831679	0.00386586	Beneficial	0.0103292	0.0508198
30SC3	LK4-B12	5	0.0398355	0.00652576	0.0831679	0.00386586	Beneficial	0.0229991	0.056672
30SC3	LK4-B12	7	0.0277538	0.00589053	0.0831679	0.00386586	Beneficial	0.0125562	0.0429513
30SC3	LK4-B12	10	-0.00269082	0.00672438	0.0831679	0.00386586	Neutral	-0.0200397	0.0146581
30SC3	LK4-B12	11	-0.0061299	0.0108844	0.0831679	0.00386586	Neutral	-0.0342116	0.0219518
30SC3	LK4-B12	14	0.0405625	0.00603171	0.0831679	0.00386586	Beneficial	0.0250007	0.0561243
30SC3	LK4-B12	15	0.0814269	0.00473067	0.0831679	0.00386586	Beneficial	0.0692218	0.093632
30SC3	LK4-B12	17	0.0173028	0.00500658	0.0831679	0.00386586	Beneficial	0.00438579	0.0302198
30SC3	LK4-B12	18	0.000170713	0.00971688	0.0831679	0.00386586	Neutral	-0.0248988	0.0252403
30SC3	LK4-B12	19	-0.00963351	0.0107693	0.0831679	0.00386586	Neutral	-0.0374183	0.0181513
30SC3	LK4-B12	22	0.00933804	0.00711597	0.0831679	0.00386586	Neutral	-0.00902116	0.0276972
30SC3	LK4-B12	23	0.0280926	0.00932356	0.0831679	0.00386586	Beneficial	0.00403782	0.0521474
30SC3	LK4-B12	24	-0.00312735	0.00945102	0.0831679	0.00386586	Neutral	-0.027511	0.0212563
30SC3	LK4-B12	25	0.0225544	0.0198307	0.0831679	0.00386586	Neutral	-0.0286088	0.0737177
30SC3	LK4-B12	26	-0.00881727	0.00859009	0.0831679	0.00386586	Neutral	-0.0309797	0.0133452
30SC3	LK4-B12	29	-0.00728649	0.0106323	0.0831679	0.00386586	Neutral	-0.0347179	0.0201449
30SC3	LK4-B12	33	-0.000393961	0.0125642	0.0831679	0.00386586	Neutral	-0.0328095	0.0320216
30SC3	LK4-B12	35	0.0107962	0.00701571	0.0831679	0.00386586	Neutral	-0.00730432	0.0288968
30SC3	LK4-B12	36	0.0692565	0.00839842	0.0831679	0.00386586	Beneficial	0.0475885	0.0909244
30SC3	LK4-B12	39	0.0378784	0.0304244	0.0831679	0.00386586	Neutral	-0.0406164	0.116373
30SC3	LK4-B12	40	0.0442463	0.00590605	0.0831679	0.00386586	Beneficial	0.0290087	0.059484
30SC3	LK4-B12	43	0.0145234	0.0110746	0.0831679	0.00386586	Neutral	-0.0140491	0.0430959
30SC3	LK4-B12	44	0.00594288	0.00602426	0.0831679	0.00386586	Neutral	-0.00959972	0.0214855
30SC3	LK4-B12	45	-0.0143129	0.0134269	0.0831679	0.00386586	Neutral	-0.0489542	0.0203285
30SC3	LK4-B12	46	0.0203471	0.00655106	0.0831679	0.00386586	Beneficial	0.00344537	0.0372488
30SC3	LK4-B12	50	-0.0392775	0.0120939	0.0831679	0.00386586	Deleterious	-0.0704796	-0.00807536
30SC3	LK4-B12	55	0.0436505	0.0104717	0.0831679	0.00386586	Beneficial	0.0166336	0.0706674
30SC3	LK4-B12	58	0.0114862	0.00733217	0.0831679	0.00386586	Neutral	-0.00743081	0.0304032
30SC3	LK4-B12	59	0.0181964	0.00724315	0.0831679	0.00386586	Neutral	-0.000490958	0.0368837
30SC3	LK4-B12	60	0.0161964	0.00672384	0.0831679	0.00386586	Neutral	-0.00115109	0.0335439
30SC3	LK4-B12	61	-0.000851659	0.0110054	0.0831679	0.00386586	Neutral	-0.0292456	0.0275422
30SC3	LK4-B12	62	-0.0183347	0.00622728	0.0831679	0.00386586	Deleterious	-0.0344011	-0.00226837
30SC3	LK4-B12	63	0.00847156	0.00911054	0.0831679	0.00386586	Neutral	-0.0150336	0.0319768
30SC3	LK4-B12	66	0.0456713	0.0059802	0.0831679	0.00386586	Beneficial	0.0302424	0.0611002
30SC3	LK4-B12	67	0.0361159	0.00769701	0.0831679	0.00386586	Beneficial	0.0162577	0.0559742
30SC3	LK4-B12	68	0.00922542	0.00562241	0.0831679	0.00386586	Neutral	-0.00528039	0.0237312
30SC3	LK4-B12	69	0.00768756	0.0116782	0.0831679	0.00386586	Neutral	-0.0224423	0.0378174
30SC3	LK4-B12	70	0.0202818	0.0127644	0.0831679	0.00386586	Neutral	-0.0126503	0.0532139
30SC3	LK4-B12	71	0.0166301	0.00741036	0.0831679	0.00386586	Neutral	-0.00248858	0.0357489
30SC3	LK4-B12	72	0.0327203	0.005479	0.0831679	0.00386586	Beneficial	0.0185844	0.0468561
30SC3	LK4-B12	75	0.0694269	0.0119526	0.0831679	0.00386586	Beneficial	0.0385893	0.100265
30SC3	LK4-B12	76	0.0386427	0.00704711	0.0831679	0.00386586	Beneficial	0.0204611	0.0568243
30SC3	LK4-B12	77	0.0549468	0.0125995	0.0831679	0.00386586	Beneficial	0.02244	0.0874536
30SC3	LK4-B12	80	-0.000710612	0.00926276	0.0831679	0.00386586	Neutral	-0.0246085	0.0231873
30SC3	LK4-B12	81	0.0688268	0.00497745	0.0831679	0.00386586	Beneficial	0.0559849	0.0816686
30SC3	LK4-B12	82	-0.00694876	0.00735583	0.0831679	0.00386586	Neutral	-0.0259268	0.0120293
30SC3	LK4-B12	83	-0.0379251	0.0181374	0.0831679	0.00386586	Neutral	-0.0847198	0.00886948
30SC3	LK4-B12	84	0.0333148	0.00477626	0.0831679	0.00386586	Beneficial	0.0209921	0.0456376
30SC3	LK4-B12	85	0.0120222	0.0147561	0.0831679	0.00386586	Neutral	-0.0260485	0.0500928
30SC3	LK4-B12	86	-0.000340112	0.00731718	0.0831679	0.00386586	Neutral	-0.0192184	0.0185382
30SC3	LK4-B12	88	0.0164137	0.00711893	0.0831679	0.00386586	Neutral	-0.00195314	0.0347805
30SC3	LK4-B12	92	0.0313826	0.00515966	0.0831679	0.00386586	Beneficial	0.0180707	0.0446945
30SC3	LK4-B12	93	0.0616197	0.024838	0.0831679	0.00386586	Neutral	-0.00246227	0.125702
30SC3	LK4-B12	97	0.0164774	0.00933205	0.0831679	0.00386586	Neutral	-0.0075993	0.0405541
30SC3	LK4-B12	101	0.00397447	0.00661485	0.0831679	0.00386586	Neutral	-0.0130918	0.0210408
30SC3	LK4-B12	103	0.0224384	0.00630258	0.0831679	0.00386586	Beneficial	0.00617773	0.0386991
30SC3	LK4-B12	104	0.0296469	0.00625154	0.0831679	0.00386586	Beneficial	0.0135179	0.0457759
30SC3	LK4-B12	105	0.0136594	0.00937618	0.0831679	0.00386586	Neutral	-0.0105311	0.03785
30SC3	LK4-B12	107	-0.0433971	0.00822912	0.0831679	0.00386586	Deleterious	-0.0646282	-0.0221659
30SC3	LK4-B12	108	-0.00559306	0.00566025	0.0831679	0.00386586	Neutral	-0.0201965	0.00901038
30SC3	LK4-B12	110	0.0305604	0.00588458	0.0831679	0.00386586	Beneficial	0.0153782	0.0457426
30SC3	LK4-B12	114	0.028629	0.0058027	0.0831679	0.00386586	Beneficial	0.0136581	0.0436
30SC3	LK4-B12	115	0.0608536	0.00495935	0.0831679	0.00386586	Beneficial	0.0480585	0.0736487
30SC3	LK4-B12	117	0.0802497	0.0175042	0.0831679	0.00386586	Beneficial	0.0350888	0.125411
30SC3	LK4-B12	119	0.00609409	0.0351738	0.0831679	0.00386586	Neutral	-0.0846542	0.0968424
30SC3	LK4-B12	122	-0.0247731	0.0123067	0.0831679	0.00386586	Neutral	-0.0565243	0.00697821
30SC3	LK4-B12	123	0.0265466	0.00682532	0.0831679	0.00386586	Beneficial	0.00893726	0.0441559
30SC3	LK4-B12	124	-0.0109676	0.00504289	0.0831679	0.00386586	Neutral	-0.0239783	0.00204302
30SC3	LK4-B12	127	0.0133712	0.00694121	0.0831679	0.00386586	Neutral	-0.00453714	0.0312795
30SC3	LK4-D11	1	0.00369864	0.00930285	0.130425	0.00176037	Neutral	-0.0203027	0.0277
30SC3	LK4-D11	2	0.0276674	0.00415163	0.130425	0.00176037	Beneficial	0.0169562	0.0383786
30SC3	LK4-D11	3	0.0163929	0.00437347	0.130425	0.00176037	Beneficial	0.00510939	0.0276765
30SC3	LK4-D11	7	0.0182777	0.00382267	0.130425	0.00176037	Beneficial	0.00841521	0.0281402
30SC3	LK4-D11	10	-0.00441359	0.00493199	0.130425	0.00176037	Neutral	-0.0171381	0.00831095
30SC3	LK4-D11	11	-0.00771079	0.00640464	0.130425	0.00176037	Neutral	-0.0242348	0.00881317
30SC3	LK4-D11	14	0.0268134	0.00684639	0.130425	0.00176037	Beneficial	0.00914971	0.0444771
30SC3	LK4-D11	15	0.0405502	0.0038017	0.130425	0.00176037	Beneficial	0.0307418	0.0503586
30SC3	LK4-D11	16	-0.00103608	0.00611297	0.130425	0.00176037	Neutral	-0.0168075	0.0147354
30SC3	LK4-D11	17	-0.00263222	0.00407196	0.130425	0.00176037	Neutral	-0.0131379	0.00787343
30SC3	LK4-D11	18	0.0019217	0.00647344	0.130425	0.00176037	Neutral	-0.0147798	0.0186232
30SC3	LK4-D11	21	-0.0043911	0.0128269	0.130425	0.00176037	Neutral	-0.0374846	0.0287024
30SC3	LK4-D11	25	0.0120821	0.00466898	0.130425	0.00176037	Beneficial	3.61153e-05	0.0241281
30SC3	LK4-D11	26	0.00536332	0.0163967	0.130425	0.00176037	Neutral	-0.0369403	0.0476669
30SC3	LK4-D11	27	-0.0103314	0.0151772	0.130425	0.00176037	Neutral	-0.0494886	0.0288258
30SC3	LK4-D11	29	0.00997208	0.00594144	0.130425	0.00176037	Neutral	-0.00535683	0.025301
30SC3	LK4-D11	33	-0.0202329	0.0133594	0.130425	0.00176037	Neutral	-0.0547001	0.0142342
30SC3	LK4-D11	35	-0.00481076	0.00617809	0.130425	0.00176037	Neutral	-0.0207502	0.0111287
30SC3	LK4-D11	39	0.00355798	0.00753836	0.130425	0.00176037	Neutral	-0.015891	0.023007
30SC3	LK4-D11	40	0.0657553	0.0201087	0.130425	0.00176037	Beneficial	0.0138748	0.117636
30SC3	LK4-D11	43	-0.00600234	0.0108002	0.130425	0.00176037	Neutral	-0.0338668	0.0218621
30SC3	LK4-D11	44	-0.00434154	0.00395494	0.130425	0.00176037	Neutral	-0.0145453	0.00586219
30SC3	LK4-D11	46	-0.0259433	0.0087267	0.130425	0.00176037	Deleterious	-0.0484582	-0.00342845
30SC3	LK4-D11	50	-0.0192763	0.00519823	0.130425	0.00176037	Deleterious	-0.0326877	-0.00586487
30SC3	LK4-D11	53	0.00530563	0.0168395	0.130425	0.00176037	Neutral	-0.0381403	0.0487516
30SC3	LK4-D11	55	0.0086494	0.0066849	0.130425	0.00176037	Neutral	-0.00859765	0.0258965
30SC3	LK4-D11	58	0.0432554	0.0175413	0.130425	0.00176037	Neutral	-0.00200113	0.0885119
30SC3	LK4-D11	59	0.0155327	0.00743147	0.130425	0.00176037	Neutral	-0.00364049	0.0347059
30SC3	LK4-D11	62	-0.0296193	0.00577676	0.130425	0.00176037	Deleterious	-0.0445233	-0.0147152
30SC3	LK4-D11	63	-0.0171056	0.0120295	0.130425	0.00176037	Neutral	-0.0481417	0.0139304
30SC3	LK4-D11	66	0.0267523	0.00355188	0.130425	0.00176037	Beneficial	0.0175885	0.0359162
30SC3	LK4-D11	67	0.0914246	0.0443139	0.130425	0.00176037	Neutral	-0.0229053	0.205755
30SC3	LK4-D11	68	0.0304483	0.00498892	0.130425	0.00176037	Beneficial	0.0175769	0.0433197
30SC3	LK4-D11	69	0.00735997	0.0113969	0.130425	0.00176037	Neutral	-0.0220441	0.036764
30SC3	LK4-D11	70	0.0174313	0.00515423	0.130425	0.00176037	Beneficial	0.0041334	0.0307292
30SC3	LK4-D11	71	0.0225103	0.00518458	0.130425	0.00176037	Beneficial	0.00913408	0.0358865
30SC3	LK4-D11	72	0.0033269	0.0051331	0.130425	0.00176037	Neutral	-0.0099165	0.0165703
30SC3	LK4-D11	75	0.0552763	0.00465976	0.130425	0.00176037	Beneficial	0.0432541	0.0672984
30SC3	LK4-D11	76	0.017412	0.0252985	0.130425	0.00176037	Neutral	-0.0478582	0.0826821
30SC3	LK4-D11	77	0.00503943	0.0124756	0.130425	0.00176037	Neutral	-0.0271475	0.0372263
30SC3	LK4-D11	79	0.0118611	0.0194722	0.130425	0.00176037	Neutral	-0.0383772	0.0620993
30SC3	LK4-D11	80	0.00298802	0.00690065	0.130425	0.00176037	Neutral	-0.0148157	0.0207917
30SC3	LK4-D11	81	0.0231223	0.00414513	0.130425	0.00176037	Beneficial	0.0124278	0.0338167
30SC3	LK4-D11	82	-0.0144197	0.00579751	0.130425	0.00176037	Neutral	-0.0293773	0.000537892
30SC3	LK4-D11	83	-0.0201086	0.00648809	0.130425	0.00176037	Deleterious	-0.0368478	-0.00336931
30SC3	LK4-D11	84	0.00886243	0.00462711	0.130425	0.00176037	Neutral	-0.0030755	0.0208004
30SC3	LK4-D11	85	-0.00046467	0.00443929	0.130425	0.00176037	Neutral	-0.0119181	0.0109887
30SC3	LK4-D11	88	0.0199127	0.00341037	0.130425	0.00176037	Beneficial	0.0111139	0.0287114
30SC3	LK4-D11	92	0.0210631	0.00617824	0.130425	0.00176037	Beneficial	0.00512321	0.0370029
30SC3	LK4-D11	95	0.027193	0.0330818	0.130425	0.00176037	Neutral	-0.058158	0.112544
30SC3	LK4-D11	96	0.0684188	0.0122439	0.130425	0.00176037	Beneficial	0.0368296	0.100008
30SC3	LK4-D11	101	-0.0191531	0.00558109	0.130425	0.00176037	Deleterious	-0.0335523	-0.00475392
30SC3	LK4-D11	103	-0.00519201	0.00482756	0.130425	0.00176037	Neutral	-0.0176471	0.0072631
30SC3	LK4-D11	104	0.020327	0.00421419	0.130425	0.00176037	Beneficial	0.00945441	0.0311997
30SC3	LK4-D11	105	0.0268953	0.00621779	0.130425	0.00176037	Beneficial	0.0108534	0.0429373
30SC3	LK4-D11	108	-0.00590407	0.00457397	0.130425	0.00176037	Neutral	-0.0177049	0.00589676
30SC3	LK4-D11	110	0.0355504	0.00661584	0.130425	0.00176037	Beneficial	0.0184815	0.0526192
30SC3	LK4-D11	114	0.0238431	0.00350627	0.130425	0.00176037	Beneficial	0.0147969	0.0328893
30SC3	LK4-D11	115	0.0481503	0.00340345	0.130425	0.00176037	Beneficial	0.0393694	0.0569312
30SC3	LK4-D11	121	-0.0195581	0.023092	0.130425	0.00176037	Neutral	-0.0791355	0.0400193
30SC3	LK4-D11	123	0.0318228	0.00951501	0.130425	0.00176037	Beneficial	0.0072741	0.0563715
30SC3	LK4-D11	124	0.0107622	0.00659736	0.130425	0.00176037	Neutral	-0.00625894	0.0277834
30SC3	LK4-D11	127	0.0182874	0.00461765	0.130425	0.00176037	Beneficial	0.00637386	0.030201
30SC3	LK4-H11	1	-0.00251453	0.0084206	0.104398	0.00297779	Neutral	-0.0242397	0.0192106
30SC3	LK4-H11	2	0.0330595	0.00583279	0.104398	0.00297779	Beneficial	0.0180109	0.0481081
30SC3	LK4-H11	3	0.038105	0.00873913	0.104398	0.00297779	Beneficial	0.0155581	0.060652
30SC3	LK4-H11	5	0.0542524	0.0115843	0.104398	0.00297779	Beneficial	0.0243649	0.0841399
30SC3	LK4-H11	7	0.0415103	0.00540826	0.104398	0.00297779	Beneficial	0.027557	0.0554636
30SC3	LK4-H11	9	0.0109574	0.0128154	0.104398	0.00297779	Neutral	-0.0221064	0.0440213
30SC3	LK4-H11	10	0.00253129	0.00497807	0.104398	0.00297779	Neutral	-0.0103121	0.0153747
30SC3	LK4-H11	11	-0.000813407	0.00795603	0.104398	0.00297779	Neutral	-0.02134	0.0197131
30SC3	LK4-H11	14	0.039291	0.00831427	0.104398	0.00297779	Beneficial	0.0178402	0.0607419
30SC3	LK4-H11	15	0.0844569	0.00419249	0.104398	0.00297779	Beneficial	0.0736403	0.0952736
30SC3	LK4-H11	16	0.0520428	0.0319676	0.104398	0.00297779	Neutral	-0.0304337	0.134519
30SC3	LK4-H11	17	0.0260649	0.00572702	0.104398	0.00297779	Beneficial	0.0112892	0.0408406
30SC3	LK4-H11	18	-0.00318017	0.00776019	0.104398	0.00297779	Neutral	-0.0232015	0.0168411
30SC3	LK4-H11	19	-0.0178274	0.00930033	0.104398	0.00297779	Neutral	-0.0418223	0.00616743
30SC3	LK4-H11	21	0.031031	0.00795869	0.104398	0.00297779	Beneficial	0.0104976	0.0515644
30SC3	LK4-H11	22	0.0137079	0.00913001	0.104398	0.00297779	Neutral	-0.00984756	0.0372633
30SC3	LK4-H11	23	0.0225145	0.0071403	0.104398	0.00297779	Beneficial	0.00409256	0.0409365
30SC3	LK4-H11	24	-0.0105852	0.00783396	0.104398	0.00297779	Neutral	-0.0307968	0.0096264
30SC3	LK4-H11	25	0.0215297	0.0176401	0.104398	0.00297779	Neutral	-0.0239817	0.0670412
30SC3	LK4-H11	26	-0.00670078	0.0100858	0.104398	0.00297779	Neutral	-0.0327221	0.0193205
30SC3	LK4-H11	27	0.00197699	0.00849956	0.104398	0.00297779	Neutral	-0.0199519	0.0239059
30SC3	LK4-H11	29	0.0159031	0.00673936	0.104398	0.00297779	Neutral	-0.00148441	0.0332907
30SC3	LK4-H11	30	-0.00301247	0.0170163	0.104398	0.00297779	Neutral	-0.0469146	0.0408897
30SC3	LK4-H11	33	-0.0116046	0.00907675	0.104398	0.00297779	Neutral	-0.0350226	0.0118135
30SC3	LK4-H11	34	0.00641325	0.0288445	0.104398	0.00297779	Neutral	-0.0680055	0.080832
30SC3	LK4-H11	35	0.015592	0.00676546	0.104398	0.00297779	Neutral	-0.0018629	0.0330469
30SC3	LK4-H11	36	0.0738126	0.00802521	0.104398	0.00297779	Beneficial	0.0531076	0.0945177
30SC3	LK4-H11	39	0.0421588	0.0194291	0.104398	0.00297779	Neutral	-0.00796824	0.0922857
30SC3	LK4-H11	40	0.0252618	0.00820694	0.104398	0.00297779	Beneficial	0.00408793	0.0464357
30SC3	LK4-H11	43	0.0352441	0.0109247	0.104398	0.00297779	Beneficial	0.00705835	0.0634298
30SC3	LK4-H11	44	0.00635796	0.00538124	0.104398	0.00297779	Neutral	-0.00752564	0.0202416
30SC3	LK4-H11	45	-0.0324025	0.0134763	0.104398	0.00297779	Neutral	-0.0671714	0.00236633
30SC3	LK4-H11	46	0.039104	0.0102339	0.104398	0.00297779	Beneficial	0.0127006	0.0655074
30SC3	LK4-H11	50	-0.00947944	0.00946699	0.104398	0.00297779	Neutral	-0.0339043	0.0149454
30SC3	LK4-H11	53	0.0350363	0.0459216	0.104398	0.00297779	Neutral	-0.0834416	0.153514
30SC3	LK4-H11	55	0.0590232	0.00683924	0.104398	0.00297779	Beneficial	0.041378	0.0766685
30SC3	LK4-H11	58	0.0139569	0.008659	0.104398	0.00297779	Neutral	-0.00838328	0.0362972
30SC3	LK4-H11	59	0.00882455	0.0252429	0.104398	0.00297779	Neutral	-0.0563021	0.0739512
30SC3	LK4-H11	60	0.010196	0.00594572	0.104398	0.00297779	Neutral	-0.00514395	0.025536
30SC3	LK4-H11	61	-0.000315859	0.0293955	0.104398	0.00297779	Neutral	-0.0761561	0.0755244
30SC3	LK4-H11	62	-0.0248187	0.0109718	0.104398	0.00297779	Neutral	-0.0531259	0.00348852
30SC3	LK4-H11	63	-0.00263529	0.00827931	0.104398	0.00297779	Neutral	-0.0239959	0.0187253
30SC3	LK4-H11	66	0.0607802	0.00425804	0.104398	0.00297779	Beneficial	0.0497944	0.0717659
30SC3	LK4-H11	67	0.104506	0.0118757	0.104398	0.00297779	Beneficial	0.0738663	0.135145
30SC3	LK4-H11	68	0.0100373	0.00573243	0.104398	0.00297779	Neutral	-0.0047524	0.0248269
30SC3	LK4-H11	69	-0.0141881	0.00733772	0.104398	0.00297779	Neutral	-0.0331194	0.00474324
30SC3	LK4-H11	70	0.00333092	0.0112859	0.104398	0.00297779	Neutral	-0.0257868	0.0324487
30SC3	LK4-H11	71	0.0243762	0.0124034	0.104398	0.00297779	Neutral	-0.00762443	0.0563769
30SC3	LK4-H11	72	0.0418723	0.00462651	0.104398	0.00297779	Beneficial	0.0299359	0.0538087
30SC3	LK4-H11	75	0.0682564	0.0143863	0.104398	0.00297779	Beneficial	0.0311397	0.105373
30SC3	LK4-H11	76	0.0632944	0.0123005	0.104398	0.00297779	Beneficial	0.031559	0.0950298
30SC3	LK4-H11	79	0.000169084	0.0100363	0.104398	0.00297779	Neutral	-0.0257246	0.0260627
30SC3	LK4-H11	80	0.00807624	0.00603036	0.104398	0.00297779	Neutral	-0.00748209	0.0236346
30SC3	LK4-H11	81	0.0790249	0.00592796	0.104398	0.00297779	Beneficial	0.0637308	0.0943191
30SC3	LK4-H11	82	-0.0147804	0.0114413	0.104398	0.00297779	Neutral	-0.0442991	0.0147382
30SC3	LK4-H11	83	-0.0205222	0.0125991	0.104398	0.00297779	Neutral	-0.053028	0.0119836
30SC3	LK4-H11	84	0.0396296	0.00686295	0.104398	0.00297779	Beneficial	0.0219232	0.057336
30SC3	LK4-H11	85	-0.0077424	0.00939804	0.104398	0.00297779	Neutral	-0.0319893	0.0165045
30SC3	LK4-H11	86	0.0172465	0.0106836	0.104398	0.00297779	Neutral	-0.0103172	0.0448103
30SC3	LK4-H11	88	0.0083909	0.0128308	0.104398	0.00297779	Neutral	-0.0247126	0.0414944
30SC3	LK4-H11	92	0.0312543	0.00838129	0.104398	0.00297779	Beneficial	0.00963057	0.052878
30SC3	LK4-H11	94	0.0217104	0.0297678	0.104398	0.00297779	Neutral	-0.0550905	0.0985114
30SC3	LK4-H11	96	-0.00766088	0.0194933	0.104398	0.00297779	Neutral	-0.0579535	0.0426318
30SC3	LK4-H11	97	0.0241125	0.0194073	0.104398	0.00297779	Neutral	-0.0259583	0.0741832
30SC3	LK4-H11	101	0.0184963	0.0175581	0.104398	0.00297779	Neutral	-0.0268035	0.0637961
30SC3	LK4-H11	103	0.0426364	0.0047825	0.104398	0.00297779	Beneficial	0.0302975	0.0549752
30SC3	LK4-H11	104	0.0418986	0.00593898	0.104398	0.00297779	Beneficial	0.0265761	0.0572212
30SC3	LK4-H11	105	0.0155911	0.00795989	0.104398	0.00297779	Neutral	-0.00494539	0.0361276
30SC3	LK4-H11	108	-0.00637177	0.00449664	0.104398	0.00297779	Neutral	-0.0179731	0.00522957
30SC3	LK4-H11	110	0.0340941	0.0075234	0.104398	0.00297779	Beneficial	0.0146837	0.0535044
30SC3	LK4-H11	114	0.0257864	0.0045948	0.104398	0.00297779	Beneficial	0.0139318	0.037641
30SC3	LK4-H11	115	0.0491126	0.00435375	0.104398	0.00297779	Beneficial	0.0378799	0.0603453
30SC3	LK4-H11	117	0.0580872	0.00845034	0.104398	0.00297779	Beneficial	0.0362853	0.0798891
30SC3	LK4-H11	119	0.0102535	0.0158904	0.104398	0.00297779	Neutral	-0.0307437	0.0512508
30SC3	LK4-H11	121	0.0119503	0.0068017	0.104398	0.00297779	Neutral	-0.00559805	0.0294987
30SC3	LK4-H11	122	-0.00419554	0.0154862	0.104398	0.00297779	Neutral	-0.0441499	0.0357588
30SC3	LK4-H11	123	0.0406133	0.00867369	0.104398	0.00297779	Beneficial	0.0182352	0.0629915
30SC3	LK4-H11	124	-0.013067	0.00411591	0.104398	0.00297779	Deleterious	-0.023686	-0.00244792
30SC3	LK4-H11	127	-0.00292606	0.0056453	0.104398	0.00297779	Neutral	-0.0174909	0.0116388
30SC3	LK5-C01	1	-0.00550136	0.0106769	0.133729	0.00430912	Neutral	-0.0330478	0.0220451
30SC3	LK5-C01	2	0.0297303	0.00701269	0.133729	0.00430912	Beneficial	0.0116375	0.047823
30SC3	LK5-C01	3	-0.011295	0.0140744	0.133729	0.00430912	Neutral	-0.0476069	0.025017
30SC3	LK5-C01	5	0.0158719	0.0126654	0.133729	0.00430912	Neutral	-0.0168048	0.0485487
30SC3	LK5-C01	7	0.0112008	0.0073272	0.133729	0.00430912	Neutral	-0.00770338	0.030105
30SC3	LK5-C01	10	-0.00582176	0.00642869	0.133729	0.00430912	Neutral	-0.0224078	0.0107643
30SC3	LK5-C01	11	-0.0140231	0.0114123	0.133729	0.00430912	Neutral	-0.0434669	0.0154206
30SC3	LK5-C01	14	0.0195768	0.0231477	0.133729	0.00430912	Neutral	-0.0401443	0.0792979
30SC3	LK5-C01	15	0.0411361	0.00567101	0.133729	0.00430912	Beneficial	0.0265049	0.0557673
30SC3	LK5-C01	16	-0.00996285	0.0223887	0.133729	0.00430912	Neutral	-0.0677256	0.0477999
30SC3	LK5-C01	17	0.00163466	0.00862262	0.133729	0.00430912	Neutral	-0.0206117	0.023881
30SC3	LK5-C01	18	-0.0170696	0.0181995	0.133729	0.00430912	Neutral	-0.0640244	0.0298852
30SC3	LK5-C01	23	0.0250398	0.0108417	0.133729	0.00430912	Neutral	-0.00293185	0.0530115
30SC3	LK5-C01	27	-0.00665003	0.0114161	0.133729	0.00430912	Neutral	-0.0361037	0.0228036
30SC3	LK5-C01	29	-0.00161398	0.00954897	0.133729	0.00430912	Neutral	-0.0262503	0.0230224
30SC3	LK5-C01	35	0.0139227	0.0130805	0.133729	0.00430912	Neutral	-0.019825	0.0476703
30SC3	LK5-C01	44	0.00195469	0.00887971	0.133729	0.00430912	Neutral	-0.020955	0.0248643
30SC3	LK5-C01	46	0.0122845	0.0140732	0.133729	0.00430912	Neutral	-0.0240244	0.0485934
30SC3	LK5-C01	50	-0.0335412	0.0134414	0.133729	0.00430912	Neutral	-0.0682201	0.00113768
30SC3	LK5-C01	55	0.004791	0.0143872	0.133729	0.00430912	Neutral	-0.032328	0.04191
[truncated: 16,552 more rows]

## Sheet: Tab 6. VariableSlopesModel
env	Mut_ID	intercept	slope	p.value	adj.r.squared
30SC3	1	0.00644769	-0.0461725	0.179525	0.0218175
30SC3	2	0.0437382	-0.169227	4.98859e-06	0.39505
30SC3	3	0.041605	-0.175996	0.000199721	0.290177
30SC3	5	0.0598991	-0.263414	0.00101204	0.268061
30SC3	7	0.0383968	-0.132309	0.000247006	0.270414
30SC3	10	0.00339654	-0.0261442	0.139111	0.03022
30SC3	11	0.00467132	-0.0385269	0.292502	0.0036791
30SC3	14	0.0530019	-0.142735	0.000299095	0.263764
30SC3	15	0.0918921	-0.30397	8.22718e-06	0.380227
30SC3	17	0.0159339	-0.0955219	0.00138081	0.208824
30SC3	18	0.0105255	-0.0479249	0.205986	0.0160893
30SC3	19	0.00779049	-0.0843406	0.0889917	0.0676594
30SC3	21	0.0464434	-0.192405	0.000460788	0.293476
30SC3	22	0.0110784	0.0240853	0.57696	-0.0204866
30SC3	26	0.014403	-0.0832966	0.0410409	0.093851
30SC3	27	0.0146897	-0.095861	0.0562805	0.0705288
30SC3	29	0.0120768	-0.0319683	0.330869	-0.000762542
30SC3	30	0.0199751	-0.0720638	0.0414995	0.113414
30SC3	33	-0.000423927	-0.102869	0.0387033	0.113309
30SC3	35	0.0183109	-0.0393285	0.182666	0.0200548
30SC3	39	0.11182	-0.577698	1.566e-06	0.641515
30SC3	40	0.062121	-0.246833	0.0149417	0.126781
30SC3	43	0.0370802	-0.216443	7.53805e-06	0.415505
30SC3	44	0.0222367	-0.0846967	0.00503996	0.16001
30SC3	46	0.0253392	-0.25989	0.00808025	0.145171
30SC3	50	-0.0136684	-0.0629636	0.367623	-0.00477299
30SC3	53	0.102729	-0.607752	1.24912e-07	0.862894
30SC3	55	0.0586815	-0.253902	4.44972e-07	0.4707
30SC3	57	0.0106117	-0.163043	0.587194	-0.124403
30SC3	58	0.0277993	-0.132307	0.0113465	0.12851
30SC3	59	0.0296559	-0.112344	0.00137284	0.218887
30SC3	60	0.0372439	-0.133741	0.0634342	0.075564
30SC3	62	-0.0094454	-0.0208888	0.536954	-0.0159364
30SC3	66	0.087035	-0.352849	1.00619e-09	0.601054
30SC3	67	0.0792109	-0.236557	0.00115898	0.220205
30SC3	68	0.016982	-0.0188261	0.605377	-0.0185544
30SC3	69	0.0181121	-0.0341163	0.502376	-0.0144465
30SC3	70	0.0324904	-0.173592	0.00027168	0.279171
30SC3	71	0.0628322	-0.352164	7.14501e-05	0.348639
30SC3	72	0.0502562	-0.207277	9.31366e-05	0.303527
30SC3	73	0.0202452	-0.103067	0.0212281	0.245224
30SC3	76	0.0596832	-0.291606	0.000335523	0.314248
30SC3	80	0.0143906	-0.0155154	0.700748	-0.0211749
30SC3	81	0.0782062	-0.271328	1.57883e-05	0.360412
30SC3	82	-0.00968768	0.00965924	0.748641	-0.0248097
30SC3	83	-0.0194237	-0.0161478	0.81601	-0.0294793
30SC3	84	0.0430599	-0.146966	0.00344798	0.178635
30SC3	85	0.00131642	-0.0295096	0.281715	0.0047659
30SC3	86	0.0411304	-0.183584	0.0141281	0.162473
30SC3	88	0.0331242	-0.106689	0.0473493	0.0739401
30SC3	92	0.0429928	-0.134309	0.00291358	0.18091
30SC3	94	0.0290555	-0.134948	0.00668663	0.178293
30SC3	96	0.0426428	-0.15793	0.23939	0.0219158
30SC3	97	0.0334811	-0.104969	0.0761994	0.0593187
30SC3	101	0.0159148	-0.113523	0.00961872	0.134969
30SC3	103	0.0513069	-0.199606	7.07691e-05	0.319278
30SC3	104	0.0387051	-0.137854	0.000272177	0.267048
30SC3	105	0.0274374	-0.0519522	0.0897108	0.0482601
30SC3	108	8.14845e-05	-0.0225807	0.249409	0.00884926
30SC3	110	0.0381278	-0.0696359	0.0586881	0.063658
30SC3	114	0.0381495	-0.0989623	0.0856565	0.048851
30SC3	115	0.0662239	-0.241612	1.20708e-05	0.37614
30SC3	121	0.0137325	-0.0757717	0.0192777	0.116022
30SC3	122	-0.00173383	-0.117652	0.0460405	0.0858778
30SC3	123	0.054451	-0.223449	3.99401e-06	0.409458
30SC3	124	-0.0045069	0.0146335	0.567851	-0.0165686
30SC3	127	0.0235956	-0.110911	0.0137433	0.120992
30SC3	23	0.0476932	-0.19633	0.00165244	0.305468
30SC3	36	0.100003	-0.419086	0.00654947	0.25849
30SC3	42	0.0404622	-0.0769648	0.205825	0.0416618
30SC3	61	0.0164333	-0.3254	0.042415	0.28596
30SC3	63	0.016181	-0.155331	0.000424509	0.304618
30SC3	75	0.0920945	-0.363872	0.00786289	0.228613
30SC3	117	0.0722877	-0.0211229	0.775671	-0.0315399
30SC3	9	0.0308575	-0.183386	0.0264581	0.175993
30SC3	107	-0.0326937	-0.0511448	0.670412	-0.053434
30SC3	119	0.00435173	-0.0481449	0.53016	-0.033847
30SC3	24	0.00163266	-0.0444241	0.132764	0.0516064
30SC3	34	0.0184729	-0.0987787	0.0681995	0.1043
30SC3	47	0.0357349	-0.223097	0.00644405	0.32425
30SC3	49	0.0247663	-0.43022	4.55587e-05	0.713235
30SC3	52	0.0283379	-0.156347	0.0316668	0.156436
30SC3	64	0.0416985	-0.241516	0.047897	0.371589
30SC3	77	0.129743	-0.633639	9.30472e-05	0.558034
30SC3	78	0.00191901	-0.010361	0.685059	-0.0344028
30SC3	79	-0.00180047	0.0174194	0.622355	-0.0433789
30SC3	120	-0.00114554	0.015416	0.600067	-0.035307
30SC3	16	0.0313418	-0.15902	0.0426132	0.130668
30SC3	25	0.0197836	-0.0798092	0.22906	0.0281472
30SC3	45	-0.00749045	-0.342634	0.0207192	0.2974
30SC3	95	0.0478423	-0.392927	0.202945	0.129561
30SC3	93	0.110307	-0.592301	0.0244542	0.807106
30SC5	1	0.00379939	-0.0165182	0.179873	0.0217425
30SC5	2	0.0468499	-0.109544	2.10268e-05	0.351521
30SC5	3	0.0480496	-0.136998	1.3839e-08	0.546148
30SC5	5	0.0549462	-0.261899	5.40462e-06	0.511412
30SC5	7	0.056858	-0.181542	2.26661e-09	0.584775
30SC5	10	-0.000220053	-0.00706382	0.446941	-0.0101017
30SC5	11	0.0121193	-0.034438	0.123824	0.034641
30SC5	14	0.0982903	-0.279364	1.36841e-10	0.638444
30SC5	15	0.106077	-0.286426	2.4557e-08	0.533192
30SC5	17	0.00497563	-0.0298641	0.194985	0.0176643
30SC5	21	0.126173	-0.350942	1.04779e-09	0.629228
30SC5	22	0.0359932	-0.0334967	0.393756	-0.00660437
30SC5	27	0.0119274	-0.0474276	0.0134521	0.121834
30SC5	29	0.00346124	0.0536038	0.173758	0.021899
30SC5	30	0.10138	-0.351478	1.3813e-05	0.504506
30SC5	35	0.0585877	-0.149135	3.06027e-05	0.339705
30SC5	39	0.166218	-0.488893	1.14835e-06	0.561366
30SC5	40	0.169353	-0.51967	3.46351e-10	0.692807
30SC5	44	0.0609744	-0.162365	0.000437549	0.250394
30SC5	46	-0.0218865	-0.114064	0.0497871	0.0701415
30SC5	55	0.114338	-0.412952	2.40094e-12	0.703968
30SC5	58	0.0229954	-0.0456284	0.0742591	0.0544223
30SC5	59	0.109745	-0.368976	2.77155e-08	0.539534
30SC5	60	0.122248	-0.341205	3.36459e-09	0.605458
30SC5	62	-0.00344593	-0.0204861	0.502826	-0.0134166
30SC5	66	0.123024	-0.287217	1.22687e-06	0.43487
30SC5	67	0.0889465	-0.47874	1.11029e-05	0.512519
30SC5	68	0.0230847	0.00987766	0.902394	-0.0246098
30SC5	69	0.0970926	-0.331042	1.41481e-12	0.720767
30SC5	70	0.0531709	-0.184866	1.15466e-07	0.496415
30SC5	71	0.131356	-0.468367	2.61272e-14	0.789778
30SC5	72	0.102284	-0.296566	2.1379e-05	0.351002
30SC5	73	0.0724993	-0.204129	0.0263715	0.17622
30SC5	76	0.129678	-0.39677	8.20367e-06	0.431206
30SC5	80	0.00797944	0.0138289	0.537653	-0.0151898
30SC5	81	0.17612	-0.483355	5.43354e-15	0.781174
30SC5	82	0.00938626	-0.0569499	0.0696843	0.056912
30SC5	83	-0.0297826	0.0474714	0.482628	-0.0143778
30SC5	84	0.126147	-0.331339	1.17427e-11	0.689081
30SC5	85	0.0314858	-0.136917	2.40214e-10	0.637677
30SC5	86	0.0204321	-0.0762447	0.0736827	0.0643216
30SC5	88	0.118899	-0.320018	1.98869e-11	0.671313
30SC5	92	0.123849	-0.334858	7.01321e-11	0.650185
30SC5	93	0.201313	-0.713276	0.00265609	0.710615
30SC5	94	0.0849245	-0.267573	7.98462e-09	0.586896
30SC5	96	0.149071	-0.445067	1.23611e-11	0.815727
30SC5	97	0.090002	-0.246641	2.69375e-09	0.610101
30SC5	101	0.0118467	-0.0180978	0.655056	-0.0203383
30SC5	103	0.0575224	-0.245522	1.41023e-07	0.500313
30SC5	104	0.0480174	-0.155493	3.76849e-07	0.466454
30SC5	105	0.0530977	-0.0829252	0.00130375	0.210942
30SC5	108	-0.00464303	0.00839117	0.463822	-0.0111696
30SC5	110	0.0447305	-0.0908782	0.00501542	0.160197
30SC5	114	0.0703031	-0.179559	0.00130999	0.210766
30SC5	115	0.0742501	-0.195702	5.07814e-08	0.516265
30SC5	121	0.0128511	-0.0504671	0.0197132	0.106782
30SC5	122	-0.0166604	-0.00507357	0.926519	-0.0267878
30SC5	123	0.0937791	-0.26063	6.73652e-11	0.65088
30SC5	124	-0.0157505	0.0553233	0.00472639	0.162476
30SC5	127	0.0743828	-0.309025	4.1636e-11	0.659084
30SC5	9	0.0403708	-0.128136	0.0163652	0.160021
30SC5	16	0.0984434	-0.383119	3.10308e-07	0.627384
30SC5	18	0.00444812	-0.0151332	0.453882	-0.0108074
30SC5	19	0.0441663	-0.0905648	0.153057	0.0334523
30SC5	23	0.13795	-0.480449	8.86312e-09	0.701551
30SC5	24	-0.00352593	-0.00480498	0.871595	-0.034731
30SC5	25	0.0907932	-0.337698	0.00234821	0.377449
30SC5	26	0.00504023	0.00554712	0.817839	-0.0262432
30SC5	33	0.0381129	-0.146578	0.0129857	0.136171
30SC5	34	0.050634	-0.152487	0.00132308	0.271291
30SC5	36	0.111369	-0.372998	3.80803e-05	0.578326
30SC5	41	0.186125	-0.937376	0.0143403	0.763765
30SC5	42	0.0781594	-0.147652	0.114203	0.0760393
30SC5	43	0.037143	-0.17507	0.000191718	0.320225
30SC5	45	0.00428984	-0.0953824	0.253762	0.0112886
30SC5	47	0.051043	-0.205721	0.000130633	0.391337
30SC5	49	0.0781993	-0.295675	0.000596616	0.335033
30SC5	50	-0.0401252	0.0817712	0.240622	0.0120356
30SC5	52	0.106543	-0.412625	5.81862e-08	0.630937
30SC5	61	0.0837161	-0.430388	7.60718e-05	0.547489
30SC5	63	0.0510112	-0.253945	8.96665e-10	0.632294
30SC5	64	0.0743144	-0.234274	0.000199013	0.672823
30SC5	75	0.0723284	-0.226069	0.00369818	0.262464
30SC5	77	0.199459	-0.619211	6.83455e-05	0.499326
30SC5	107	-0.0167999	-0.0846256	0.291538	0.00436292
30SC5	117	0.134022	-0.288899	2.43189e-05	0.446003
30SC5	119	0.0178966	-0.0691082	0.327034	0.000120191
30SC5	53	0.136842	-0.467959	1.1604e-06	0.745892
30SC5	120	0.0193643	-0.0548912	0.112232	0.0570956
30SC5	78	0.023271	-0.0715094	0.0590954	0.0815091
30SC5	79	0.0448787	-0.139142	0.0722739	0.110209
30SC5	57	-0.00306859	-0.11444	0.378981	-0.0129
30SC5	109	0.024032	-0.119777	0.468813	-0.0687865
30SC5	95	0.0945828	-0.406836	0.0339196	0.344039
30SC7	1	0.0086505	-0.0699648	0.127464	0.0353256
30SC7	2	0.00685975	0.02488	0.243817	0.00964619
30SC7	3	0.0138704	-0.0717574	0.00956355	0.138462
30SC7	5	0.0214214	-0.168661	0.000885156	0.241215
30SC7	7	0.027107	-0.0832347	0.00712396	0.14665
30SC7	9	0.00481239	-0.0324317	0.495168	-0.0147946
30SC7	10	0.00421551	-0.0271842	0.0370116	0.0818635
30SC7	11	0.000809633	-0.00465155	0.759531	-0.0225718
30SC7	14	0.0332856	-0.138908	0.00197053	0.195614
30SC7	15	0.0844246	-0.304065	6.60002e-08	0.519001
30SC7	17	-0.00908729	0.0155122	0.514932	-0.0140565
30SC7	18	0.017329	-0.0937117	0.00147046	0.206499
30SC7	19	0.0143707	-0.0541028	0.38482	-0.00646677
30SC7	21	0.0499785	-0.167888	0.00176091	0.219698
30SC7	22	0.080534	-0.306644	2.9748e-06	0.42639
30SC7	23	0.0922448	-0.454545	3.54237e-07	0.638324
30SC7	24	0.00874454	-0.0634338	0.118759	0.0454051
30SC7	26	0.00617438	-0.0207727	0.349016	-0.00254348
30SC7	27	0.0036643	-0.0340814	0.149903	0.0274048
30SC7	29	-0.0382199	0.183747	0.000135371	0.290987
30SC7	30	0.0667839	-0.334282	8.02591e-07	0.585668
30SC7	33	-0.0201184	0.0247841	0.729242	-0.0224546
30SC7	34	0.032251	-0.124998	0.00349812	0.201849
30SC7	35	0.0261162	-0.0708444	0.00922009	0.13662
30SC7	40	0.0625238	-0.373544	0.00913697	0.197426
30SC7	43	0.0335941	-0.241035	7.13534e-05	0.333197
30SC7	44	0.0121346	-0.033151	0.0265422	0.0950239
30SC7	45	-0.0134823	-0.114297	0.203448	0.0210469
30SC7	46	-0.00574024	-0.0886675	0.0930266	0.0456446
30SC7	49	0.0117282	-0.148335	0.110637	0.0520578
30SC7	50	-0.0217184	-0.0102188	0.889805	-0.0257906
30SC7	53	0.0740723	-0.390606	1.57381e-05	0.560066
30SC7	55	0.0475461	-0.277082	6.02258e-06	0.389508
30SC7	57	0.0602683	-0.34537	0.00299235	0.361529
30SC7	58	0.0268616	-0.0899513	0.00586075	0.154199
30SC7	59	0.0684377	-0.352217	1.11001e-11	0.689968
30SC7	60	0.0455503	-0.142323	0.00485135	0.169336
30SC7	62	0.00531296	-0.0379685	0.0650921	0.0595864
30SC7	63	0.0426437	-0.259761	4.91911e-09	0.577946
30SC7	64	0.0378133	-0.177347	0.137872	0.105137
30SC7	66	0.066556	-0.178882	0.00161424	0.203042
30SC7	67	0.0785404	-0.516313	1.28383e-06	0.532818
30SC7	68	0.00231656	0.00866785	0.907361	-0.0252804
30SC7	69	0.0636192	-0.259777	3.86615e-07	0.474411
30SC7	70	0.0216514	-0.128851	1.622e-08	0.542597
30SC7	71	0.0426466	-0.292612	0.00104879	0.252804
30SC7	72	0.0774901	-0.279813	0.000621865	0.237864
30SC7	73	0.0288111	-0.154382	0.02632	0.176356
30SC7	76	0.0225537	-0.189244	0.0449255	0.105138
30SC7	79	0.0118958	-0.0413612	0.394712	-0.0100564
30SC7	80	-0.00999617	-0.0374219	0.545126	-0.0155441
30SC7	81	0.0785294	-0.242596	6.27016e-05	0.316585
30SC7	82	0.00463571	-0.0393493	0.0253518	0.0968394
30SC7	83	-0.0321126	0.0377101	0.568586	-0.0174589
30SC7	84	0.060295	-0.190826	0.000273655	0.272753
30SC7	85	0.0132793	-0.0975685	0.00138929	0.208598
30SC7	86	0.0137819	-0.162914	0.0994667	0.0506829
30SC7	88	0.0373122	-0.0743998	0.0612493	0.0619775
30SC7	92	0.0593256	-0.194562	4.11016e-05	0.330284
30SC7	94	0.026019	-0.158449	0.00131628	0.220501
30SC7	97	0.0334165	-0.0885357	0.0170807	0.127725
30SC7	101	-0.0136249	-0.029694	0.575851	-0.0169109
30SC7	103	0.0360474	-0.21707	0.000121908	0.294519
30SC7	104	0.0248376	-0.0766057	0.00922818	0.136586
30SC7	105	0.0227144	-0.0127796	0.699051	-0.0211292
30SC7	107	0.00790062	-0.174331	0.00838376	0.18927
30SC7	108	0.00580055	-0.0621701	0.243863	0.00963944
30SC7	110	0.00998711	-0.0874279	0.0642902	0.0600732
30SC7	114	-0.0125742	0.0102199	0.83779	-0.0239131
30SC7	115	0.046339	-0.0945249	0.0533844	0.0673894
30SC7	117	0.0553706	-0.0440536	0.53569	-0.0176933
30SC7	119	0.0309088	-0.13477	0.0461724	0.0882871
30SC7	120	0.0115704	-0.0555165	0.118403	0.0455475
30SC7	121	0.00924117	-0.0880557	0.0929244	0.0456873
30SC7	122	-0.0395647	0.0943698	0.0352926	0.0858386
30SC7	123	0.0517569	-0.178299	3.58305e-09	0.575312
30SC7	124	-0.0187073	0.0831947	0.0147951	0.118093
30SC7	127	0.0357708	-0.176352	0.00584345	0.154313
30SC7	16	0.0205059	-0.0846854	0.051151	0.0947118
30SC7	25	0.0611683	-0.263281	0.000173453	0.441879
30SC7	36	0.0876961	-0.417256	0.000994742	0.397178
30SC7	41	0.0799745	-0.517606	0.548067	-0.128827
30SC7	42	0.0621938	-0.186805	0.00489661	0.246998
30SC7	47	0.0338028	-0.202335	0.000166279	0.404088
30SC7	61	0.0887166	-0.575298	0.029472	0.245341
30SC7	75	0.0520196	-0.276558	0.0030105	0.305434
30SC7	77	0.116127	-0.551574	0.0114002	0.313502
30SC7	78	0.00922858	-0.033918	0.310713	0.00184471
30SC7	96	0.0662132	-0.318544	0.0037048	0.347217
30SC7	52	0.0966308	-0.475402	8.11424e-08	0.609876
30SC7	109	0.0462491	-0.281304	0.00954352	0.650698
30SC7	95	0.101426	-0.601755	0.0882423	0.366179
37SC3	1	0.00842125	-0.0347957	0.0438231	0.0811499
37SC3	2	0.0017325	-0.00243709	0.856129	-0.0247658
37SC3	3	0.028625	-0.110164	2.58559e-05	0.392851
37SC3	7	0.00612052	-0.033525	0.271842	0.00619929
37SC3	9	0.0132045	-0.0701165	0.0563825	0.107764
37SC3	10	0.0156876	-0.0501672	9.47717e-06	0.383572
37SC3	11	-0.0289508	0.0780922	0.0179737	0.125464
37SC3	14	0.0340386	-0.156015	0.00632823	0.20349
37SC3	15	-0.00340816	-0.0419071	0.29765	0.0030409
37SC3	16	-0.0153395	0.0412821	0.380466	-0.00813249
37SC3	17	-0.00766113	-0.0222829	0.420573	-0.0087161
37SC3	18	0.00292197	-0.0161612	0.643683	-0.0204773
37SC3	19	0.0999182	-0.283258	3.63831e-07	0.546038
37SC3	21	0.0888172	-0.293303	0.00204673	0.294247
37SC3	22	-0.00712107	0.0324223	0.107369	0.0535801
37SC3	23	0.0569402	-0.196785	0.000119284	0.474292
37SC3	24	0.000784895	0.00241037	0.937786	-0.0397415
37SC3	25	0.0456858	-0.224982	0.144389	0.0916304
37SC3	26	0.0154346	-0.0441778	0.117018	0.042114
37SC3	27	0.0240148	-0.0755106	0.000675854	0.264034
37SC3	29	0.0215234	-0.122084	0.0324362	0.0892581
37SC3	30	-0.00475237	-0.082135	0.801361	-0.0714881
37SC3	33	0.0522502	-0.192959	0.00534312	0.226057
37SC3	34	0.00887174	-0.0213637	0.469634	-0.0195171
37SC3	35	0.00384594	0.00394502	0.848576	-0.0246704
37SC3	36	0.143787	-0.463152	0.115904	0.189802
37SC3	39	0.0520144	-0.208452	0.0814609	0.144057
37SC3	41	0.094757	-0.399255	0.149472	0.585097
37SC3	43	0.0743856	-0.449735	0.000506556	0.418664
37SC3	44	0.0367067	-0.137041	0.0168191	0.115817
37SC3	45	0.091311	-0.427962	0.000540838	0.400413
37SC3	46	0.0503295	-0.228178	0.000448226	0.260956
37SC3	49	-0.0759904	0.173011	0.372159	-0.0105117
37SC3	50	0.0287405	-0.0828581	0.0426697	0.084518
37SC3	53	-0.0147476	-0.0712717	0.867939	-0.13802
37SC3	55	0.1177	-0.516852	3.36629e-06	0.431377
37SC3	57	0.0503944	-0.184461	0.112001	0.0816187
37SC3	58	-0.0103006	0.05411	0.130053	0.0375255
37SC3	59	1.76626e-05	-0.0037778	0.908038	-0.0290019
37SC3	60	0.0290233	-0.0817063	0.0593893	0.0839269
37SC3	62	0.0159113	-0.03715	0.243765	0.00991902
37SC3	63	0.0284683	-0.169048	0.000775032	0.313053
37SC3	64	-0.0329826	0.0819699	0.587943	-0.073461
37SC3	66	0.0203087	-0.271418	0.0460696	0.137091
37SC3	67	0.0914766	-0.390552	3.72591e-07	0.556961
37SC3	68	-0.000356213	0.00503442	0.738384	-0.0232676
37SC3	69	0.0509809	-0.205148	0.00205948	0.224569
37SC3	70	0.0337796	-0.166607	2.97593e-07	0.51923
37SC3	71	0.107262	-0.625274	0.0018097	0.477909
37SC3	72	0.0193719	-0.0409437	0.0825744	0.0515644
37SC3	73	0.0874019	-0.27752	0.13532	0.107373
37SC3	75	0.0604718	-0.220562	0.160248	0.0688362
37SC3	76	0.0234021	-0.131367	0.140274	0.0526285
37SC3	79	0.00448619	-0.00762078	0.85551	-0.0535583
37SC3	80	0.0544909	-0.20467	3.52281e-05	0.349549
37SC3	81	0.0578379	-0.176312	0.000611684	0.243833
37SC3	82	0.0114524	-0.0340352	0.132406	0.035713
37SC3	83	0.0380462	-0.115116	0.00592557	0.1613
37SC3	84	0.032494	-0.0927802	0.0225052	0.109466
37SC3	85	0.0215541	-0.111945	0.00231642	0.19861
37SC3	86	0.0342914	-0.254228	0.447161	-0.0563583
37SC3	88	0.013199	-0.057448	0.164475	0.0259292
37SC3	92	0.0368031	-0.103533	0.0182414	0.115378
37SC3	94	0.0710451	-0.29133	0.00517357	0.235571
37SC3	95	0.0554055	-0.206746	0.430634	-0.0390545
37SC3	97	0.0319415	-0.0857579	0.0354232	0.110544
37SC3	101	0.0155342	-0.0687315	0.018817	0.114095
37SC3	103	0.0147847	-0.120262	0.153123	0.0304993
37SC3	104	0.0121361	-0.0543455	0.0615131	0.0650257
37SC3	105	0.0136398	-0.0117475	0.669425	-0.0219115
37SC3	107	0.0948621	-0.329426	0.0100073	0.169438
37SC3	108	0.00831555	-0.0349112	0.0130591	0.125995
37SC3	110	0.132078	-0.606993	2.74078e-06	0.43748
37SC3	114	0.0541622	-0.182388	0.00097489	0.226656
37SC3	115	0.0347373	-0.0918043	0.0107793	0.140494
37SC3	119	-0.00659461	0.0171728	0.759969	-0.0428612
37SC3	120	0.0126479	-0.0464942	0.349189	-0.00395022
37SC3	121	0.0755574	-0.34492	0.000381453	0.279591
37SC3	122	0.0315063	-0.0817067	0.0226501	0.109193
37SC3	123	0.0180101	-0.0637748	0.18247	0.0237723
37SC3	124	0.0048868	-0.00650146	0.751876	-0.0229817
37SC3	127	0.0588911	-0.231419	4.42794e-09	0.58018
37SC3	40	0.0365494	-0.265385	0.409094	-0.0187321
37SC3	42	0.0463945	-0.173355	0.168754	0.125275
37SC3	47	0.0467605	-0.166388	0.000719163	0.432183
37SC3	78	0.015644	-0.0484525	0.277679	0.00805724
37SC3	96	-0.0150527	-0.0408947	0.848514	-0.136479
37SC3	117	-0.0246545	0.0481878	0.682489	-0.0481447
37SC3	52	0.00896993	-0.0251576	0.74639	-0.0443852
37SC3	61	0.0143117	-0.135961	0.588893	-0.0821322
37SC5	1	0.0079625	-0.022907	0.32612	-0.000240811
37SC5	2	0.00551341	-0.00874225	0.701823	-0.0212037
37SC5	3	0.0487104	-0.170918	8.3805e-06	0.440292
37SC5	5	0.142197	-0.527559	0.0174293	0.336459
37SC5	7	-0.00808828	-0.00429185	0.914633	-0.0260014
37SC5	9	0.0232353	-0.0896718	0.155165	0.0461161
37SC5	10	-0.00604251	0.0182415	0.336113	-0.0012731
37SC5	11	-0.053456	0.146292	0.00715082	0.165944
37SC5	14	0.063681	-0.246167	0.0544569	0.105664
37SC5	15	0.014785	-0.109534	0.0518205	0.0702929
37SC5	16	0.0549413	-0.169205	0.0192098	0.189696
37SC5	17	-0.0302235	0.0529042	0.1396	0.0300875
37SC5	18	-0.0342165	0.0666987	0.221634	0.0145655
37SC5	19	0.0960055	-0.266697	0.000278537	0.381058
37SC5	21	0.0127919	-0.049896	0.63245	-0.0281253
37SC5	22	0.0149972	-0.0451138	0.135884	0.041686
37SC5	23	0.0851778	-0.279055	0.000718441	0.38553
37SC5	24	0.0422726	-0.130493	0.00678779	0.246379
37SC5	26	0.019144	-0.0582423	0.0544224	0.0805262
37SC5	27	0.00548097	-0.0133973	0.704499	-0.0223872
37SC5	29	-0.015622	-0.00512233	0.933314	-0.0248183
37SC5	30	-0.0045248	-0.201587	0.769314	-0.148639
37SC5	33	0.0067807	-0.0581756	0.607792	-0.0377563
37SC5	34	0.02682	-0.072036	0.16153	0.0478524
37SC5	35	0.0039051	-0.00405888	0.90738	-0.0246488
37SC5	39	0.0781141	-0.266779	0.0259996	0.257297
37SC5	41	0.0917368	-0.311474	0.227198	0.171022
37SC5	43	0.0769642	-0.317622	0.0010685	0.317296
37SC5	44	0.0629721	-0.222993	0.000268981	0.267459
37SC5	45	0.00753507	-0.13684	0.287899	0.0144832
37SC5	46	-0.00229322	-0.0282806	0.587069	-0.0182761
37SC5	47	0.0186524	-0.0791192	0.25461	0.0166221
37SC5	49	-0.0827091	0.166595	0.380428	-0.012704
37SC5	50	0.0598897	-0.161139	0.0156044	0.13173
37SC5	55	0.162551	-0.68617	6.41158e-05	0.378757
37SC5	57	0.107904	-0.341019	0.0891076	0.125908
37SC5	58	0.0276528	-0.0611135	0.52056	-0.0163396
37SC5	59	0.0241174	-0.0861701	0.365331	-0.00516665
37SC5	60	0.0039441	0.000248575	0.996934	-0.0357137
37SC5	62	-0.0153298	0.0551193	0.114041	0.0397951
37SC5	63	0.00658922	-0.0852248	0.322567	0.000548452
37SC5	64	0.0612263	-0.199184	0.263924	0.0351753
37SC5	67	0.0723285	-0.278237	0.000225563	0.348213
37SC5	68	0.0287051	-0.071692	0.0479629	0.0753168
37SC5	69	0.0556029	-0.220664	0.0271834	0.153527
37SC5	70	0.0181154	-0.111409	0.00165838	0.260948
37SC5	71	-0.0499187	-0.0445471	0.903841	-0.0819606
37SC5	72	0.0057969	-0.00484913	0.880016	-0.0250342
37SC5	73	0.081371	-0.25643	0.0559173	0.195664
37SC5	76	0.0538344	-0.230316	0.111351	0.0741733
37SC5	78	-0.0143906	0.0527195	0.291219	0.00539318
37SC5	79	0.0339166	-0.0904839	0.215907	0.0277551
37SC5	80	-0.00176333	0.0169467	0.695936	-0.0227388
37SC5	81	0.0702369	-0.217493	0.000154065	0.29284
37SC5	82	-0.00195656	0.0104905	0.80472	-0.0283672
37SC5	83	0.059416	-0.168055	0.00676248	0.16402
37SC5	84	0.0172055	-0.0588884	0.243341	0.0108777
37SC5	85	0.0334777	-0.145273	0.00995682	0.140247
37SC5	86	0.0709095	-0.254171	0.133077	0.0646625
37SC5	88	-0.012763	0.000219352	0.99679	-0.0312495
37SC5	92	0.0298029	-0.0905635	0.0455587	0.0816623
37SC5	94	0.105288	-0.382167	0.00376452	0.261492
37SC5	95	0.180591	-0.56777	0.074885	0.233999
37SC5	97	0.0296534	-0.0812376	0.0831988	0.0688865
37SC5	101	0.0309234	-0.105201	0.0190276	0.113636
37SC5	103	-0.0263474	-0.0201429	0.827147	-0.0296904
37SC5	104	-0.00824672	-0.00555542	0.897	-0.0258573
37SC5	105	-0.00248182	0.0190703	0.742301	-0.0253535
37SC5	107	-0.0169935	-0.000291782	0.998567	-0.0434781
37SC5	108	0.000823175	-0.00516856	0.828535	-0.0237836
37SC5	110	0.0968969	-0.32612	0.000348909	0.276393
37SC5	114	0.00280053	-0.0177915	0.775408	-0.0228901
37SC5	115	0.0195911	-0.0421896	0.240562	0.0113279
37SC5	119	0.00171013	-0.0203788	0.687635	-0.043477
37SC5	120	0.0149538	-0.0508941	0.413859	-0.01467
37SC5	121	0.0949622	-0.332205	9.05823e-05	0.317798
37SC5	122	0.0551856	-0.139641	0.00987135	0.144173
37SC5	123	0.0361204	-0.124439	0.0413596	0.0963299
37SC5	124	-0.00358044	0.0141919	0.567992	-0.0165747
37SC5	127	0.0952824	-0.337994	8.89331e-06	0.39344
37SC5	66	0.0290715	-0.222939	0.112846	0.0698562
37SC5	25	-0.0379837	0.0358248	0.882945	-0.0750585
37SC5	40	-0.00461841	-0.126645	0.726653	-0.0664544
37SC5	42	0.0350152	-0.13222	0.609721	-0.0702814
37SC5	53	-0.102821	0.196462	0.771436	-0.148976
37SC5	75	0.0524739	-0.193515	0.552357	-0.110018
37SC5	96	0.0800079	-0.355419	0.547702	-0.0649401
37SC5	117	0.101769	-0.3413	0.0314611	0.23906
37SC5	52	0.0798587	-0.245728	0.0348925	0.202386
37SC5	61	-0.0722971	0.19528	0.33962	0.0107125
37SC7	1	-0.0024288	0.000703843	0.962959	-0.0285071
37SC7	2	0.00859665	-0.0118122	0.451626	-0.0106596
37SC7	3	0.0168874	-0.0802062	0.000628822	0.280782
37SC7	7	0.0116592	-0.121979	0.000424001	0.257124
37SC7	10	0.00697885	-0.0337582	0.0197143	0.109409
37SC7	11	0.00710176	-0.0595008	0.0399046	0.0898748
37SC7	15	0.0213903	-0.155985	8.11912e-05	0.314672
37SC7	17	-0.00340286	-0.0763	0.00300568	0.183952
37SC7	18	0.00665063	-0.0942129	0.00453896	0.176283
37SC7	21	0.0422302	-0.153152	0.00559505	0.304487
37SC7	22	0.0352299	-0.0782755	0.0670139	0.0729038
37SC7	26	0.00922645	-0.0310122	0.099158	0.0576284
37SC7	27	0.0130555	-0.118844	0.0155552	0.128388
37SC7	29	0.0225328	-0.183789	1.33487e-05	0.397278
37SC7	30	0.0988519	-0.622769	0.00114403	0.636307
37SC7	33	0.0132667	-0.179993	0.00992027	0.232444
37SC7	35	0.0138922	-0.0335536	0.140058	0.0315684
37SC7	44	0.0276116	-0.105885	0.00138925	0.213402
37SC7	50	0.0408199	-0.0983225	0.0556265	0.0771927
37SC7	55	0.0556263	-0.299695	3.80092e-06	0.455633
37SC7	58	0.00303844	0.0147515	0.672006	-0.0246364
37SC7	59	0.00382958	-0.0341658	0.165587	0.0307846
37SC7	60	0.013298	-0.0298114	0.450669	-0.0174297
37SC7	62	-0.0133932	0.0193237	0.409869	-0.0083037
37SC7	66	0.00642288	-0.256021	0.0462037	0.120324
37SC7	67	0.0264832	-0.231066	0.00208791	0.293196
37SC7	68	0.0034608	-0.0338672	0.113074	0.0436102
37SC7	69	0.0529432	-0.262003	0.000247727	0.38636
37SC7	70	0.0260782	-0.171724	2.05275e-10	0.702284
37SC7	71	0.0298575	-0.383769	0.00575741	0.316825
37SC7	72	0.00464694	0.00331166	0.896928	-0.026555
37SC7	73	0.0317054	-0.15577	0.0101368	0.487345
37SC7	80	-0.0189007	0.00755313	0.876953	-0.027857
37SC7	81	0.0552377	-0.199407	0.000155095	0.29261
37SC7	82	-0.00410049	0.00126171	0.951743	-0.0311301
37SC7	83	0.0372292	-0.089499	0.0663638	0.0653018
37SC7	84	0.0399762	-0.145096	0.00227485	0.226302
37SC7	85	-0.00511054	-0.0260666	0.393199	-0.00706733
37SC7	86	-0.0276303	-0.206778	0.489544	-0.0621694
37SC7	88	0.0271968	-0.125015	0.00831889	0.183843
37SC7	92	0.0450324	-0.170167	3.54194e-05	0.381928
37SC7	94	-0.0121722	-0.137564	0.202313	0.038024
37SC7	97	0.0267421	-0.0812787	0.100776	0.0741871
37SC7	101	0.0147428	-0.0250581	0.451391	-0.010912
37SC7	104	0.0110084	-0.121907	0.00189435	0.206451
37SC7	105	8.19894e-05	0.00655568	0.756651	-0.0257128
37SC7	108	-0.00133432	-0.00508868	0.778085	-0.0235276
37SC7	114	-0.0238249	0.00325141	0.945449	-0.0261877
37SC7	115	0.0156077	-0.00100038	0.974861	-0.0312175
37SC7	122	0.0360826	-0.0646776	0.191744	0.0230485
37SC7	123	0.0401259	-0.112164	0.00810921	0.169502
37SC7	124	0.000648057	0.00593786	0.763766	-0.0232378
37SC7	127	-0.006247	0.0158913	0.357553	-0.00364549
37SC7	121	0.00569069	-0.170224	0.0592838	0.0868676
37SC7	9	0.00932856	-0.0570231	0.0106436	0.237702
37SC7	14	0.0229122	-0.197735	0.0124524	0.20927
37SC7	23	0.013536	-0.0708166	0.210324	0.0460299
37SC7	36	0.126449	-0.533893	0.179648	0.157272
37SC7	41	0.159687	-0.883068	0.0369532	0.629155
37SC7	42	0.0916413	-0.357349	0.00431265	0.61705
37SC7	45	-0.00786365	-0.36158	0.000415055	0.701073
37SC7	46	-0.0129651	-0.197249	0.00156689	0.242421
37SC7	63	0.0177422	-0.198393	0.00128167	0.308249
37SC7	75	0.0908693	-0.412205	0.0112678	0.406974
37SC7	103	-0.00810947	-0.136609	0.0684056	0.0742041
37SC7	119	0.00419035	-0.0129635	0.776876	-0.0536848
37SC7	19	-0.00637072	0.0577149	0.118507	0.0697398
37SC7	25	0.0779694	-0.321146	0.000813037	0.559327
37SC7	40	-0.0183814	-0.235876	0.0914209	0.229325
37SC7	43	0.036383	-0.609971	0.0376071	0.409525
37SC7	53	0.0408188	-0.325277	0.0970065	0.290178
37SC7	76	0.0570545	-0.651742	0.00287276	0.70429
37SC7	96	0.00920793	-0.169497	0.483449	-0.0880835
37SC7	107	-0.021107	-0.143864	0.275998	0.0205087
37SC7	110	-0.021016	-0.184684	0.00148816	0.32176
37SC7	117	0.0182261	-0.121965	0.0750639	0.21124
37SC7	47	0.0208478	-0.108712	0.0726291	0.121839
37SC7	49	0.057737	-0.301242	0.000901949	0.525092
37SC7	78	0.0156307	-0.0583509	0.0022064	0.323518
37SC7	79	0.00346464	-0.00402627	0.921921	-0.109858
37SC7	24	0.0232441	-0.0986097	0.00131218	0.397057
37SC7	120	-0.0118804	0.0487537	0.194183	0.0542083
37SC7	16	0.026761	-0.105948	0.0217562	0.243142
37SC7	34	0.0113169	-0.0319598	0.603727	-0.0394369
37SC7	61	0.0379263	-0.358935	0.475659	-0.0640462
37SC7	52	-0.00328775	0.0187114	0.643589	-0.0545845
37SC7	57	-0.194631	0.60409	0.159469	0.283493

## Sheet: Tab 7. ConstantSlopesModel
Mut_ID	env	slope	intercept	Rsq	pval_model
1	30SC3	-0.0246218	0.00341136	0.106714	0.000238513
1	30SC5	-0.0246218	0.00578253	0.106714	0.000238513
1	30SC7	-0.0246218	-0.000818901	0.106714	0.000238513
1	37SC3	-0.0246218	0.00562947	0.106714	0.000238513
1	37SC5	-0.0246218	0.00849247	0.106714	0.000238513
1	37SC7	-0.0246218	0.00239683	0.106714	0.000238513
2	30SC3	-0.0550162	0.0274947	0.524164	1.36525e-36
2	30SC5	-0.0550162	0.033475	0.524164	1.36525e-36
2	30SC7	-0.0550162	0.0234117	0.524164	1.36525e-36
2	37SC3	-0.0550162	0.0161726	0.524164	1.36525e-36
2	37SC5	-0.0550162	0.0196934	0.524164	1.36525e-36
2	37SC7	-0.0550162	0.0165837	0.524164	1.36525e-36
3	30SC3	-0.119943	0.0338259	0.608329	1.54443e-42
3	30SC5	-0.119943	0.0438662	0.608329	1.54443e-42
3	30SC7	-0.119943	0.0237486	0.608329	1.54443e-42
3	37SC3	-0.119943	0.0313362	0.608329	1.54443e-42
3	37SC5	-0.119943	0.0328696	0.608329	1.54443e-42
3	37SC7	-0.119943	0.0243677	0.608329	1.54443e-42
5	30SC3	-0.251439	0.0581748	0.622683	7.08413e-23
5	30SC5	-0.251439	0.0523128	0.622683	7.08413e-23
5	30SC7	-0.251439	0.0387518	0.622683	7.08413e-23
5	37SC5	-0.251439	0.0534898	0.622683	7.08413e-23
7	30SC3	-0.116805	0.0361919	0.627884	8.90343e-49
7	30SC5	-0.116805	0.0409792	0.627884	8.90343e-49
7	30SC7	-0.116805	0.0340617	0.627884	8.90343e-49
7	37SC3	-0.116805	0.0291942	0.627884	8.90343e-49
7	37SC5	-0.116805	0.0265637	0.627884	8.90343e-49
7	37SC7	-0.116805	0.0107027	0.627884	8.90343e-49
10	30SC3	-0.0231788	0.0029748	0.13717	2.58643e-06
10	30SC5	-0.0231788	0.00373272	0.13717	2.58643e-06
10	30SC7	-0.0231788	0.00338572	0.13717	2.58643e-06
10	37SC3	-0.0231788	0.00827564	0.13717	2.58643e-06
10	37SC5	-0.0231788	0.00665016	0.13717	2.58643e-06
10	37SC7	-0.0231788	0.00502306	0.13717	2.58643e-06
11	30SC3	-0.0148612	0.00125941	0.162056	3.6623e-07
11	30SC5	-0.0148612	0.00731737	0.162056	3.6623e-07
11	30SC7	-0.0148612	0.00292474	0.162056	3.6623e-07
11	37SC3	-0.0148612	-0.00290079	0.162056	3.6623e-07
11	37SC5	-0.0148612	-0.00339852	0.162056	3.6623e-07
11	37SC7	-0.0148612	-0.00125511	0.162056	3.6623e-07
14	30SC3	-0.204516	0.0617886	0.703234	1.35507e-50
14	30SC5	-0.204516	0.0799311	0.703234	1.35507e-50
14	30SC7	-0.204516	0.0468776	0.703234	1.35507e-50
14	37SC3	-0.204516	0.0476587	0.703234	1.35507e-50
14	37SC5	-0.204516	0.0507413	0.703234	1.35507e-50
14	37SC7	-0.204516	0.0243534	0.703234	1.35507e-50
15	30SC3	-0.208405	0.0783005	0.781714	4.63769e-76
15	30SC5	-0.208405	0.0869395	0.781714	4.63769e-76
15	30SC7	-0.208405	0.0648139	0.781714	4.63769e-76
15	37SC3	-0.208405	0.0423942	0.781714	4.63769e-76
15	37SC5	-0.208405	0.0450589	0.781714	4.63769e-76
15	37SC7	-0.208405	0.031081	0.781714	4.63769e-76
17	30SC3	-0.0420945	0.00833531	0.434388	1.64061e-27
17	30SC5	-0.0420945	0.00797557	0.434388	1.64061e-27
17	30SC7	-0.0420945	0.00284697	0.434388	1.64061e-27
17	37SC3	-0.0420945	-0.00219079	0.434388	1.64061e-27
17	37SC5	-0.0420945	-0.00111249	0.434388	1.64061e-27
17	37SC7	-0.0420945	-0.00972636	0.434388	1.64061e-27
18	30SC3	-0.044712	0.0100659	0.29997	4.97e-16
18	30SC5	-0.044712	0.0117761	0.29997	4.97e-16
18	30SC7	-0.044712	0.00717784	0.29997	4.97e-16
18	37SC3	-0.044712	0.0107972	0.29997	4.97e-16
18	37SC5	-0.044712	0.000285421	0.29997	4.97e-16
18	37SC7	-0.044712	-0.00281697	0.29997	4.97e-16
19	30SC3	-0.0925845	0.00894549	0.327731	2.06249e-13
19	30SC5	-0.0925845	0.0446694	0.327731	2.06249e-13
19	30SC7	-0.0925845	0.0223502	0.327731	2.06249e-13
19	37SC3	-0.0925845	0.0470671	0.327731	2.06249e-13
19	37SC5	-0.0925845	0.0402949	0.327731	2.06249e-13
19	37SC7	-0.0925845	0.0259279	0.327731	2.06249e-13
21	30SC3	-0.237463	0.0527144	0.584358	2.98358e-32
21	30SC5	-0.237463	0.0988886	0.584358	2.98358e-32
21	30SC7	-0.237463	0.0641265	0.584358	2.98358e-32
21	37SC3	-0.237463	0.072876	0.584358	2.98358e-32
21	37SC5	-0.237463	0.0714772	0.584358	2.98358e-32
21	37SC7	-0.237463	0.0606011	0.584358	2.98358e-32
22	30SC3	-0.0600359	0.0229893	0.386184	1.23591e-19
22	30SC5	-0.0600359	0.0423883	0.386184	1.23591e-19
22	30SC7	-0.0600359	0.0300346	0.386184	1.23591e-19
22	37SC3	-0.0600359	0.0191045	0.386184	1.23591e-19
22	37SC5	-0.0600359	0.0197043	0.386184	1.23591e-19
22	37SC7	-0.0600359	0.0317447	0.386184	1.23591e-19
26	30SC3	-0.0325757	0.00717399	0.0832069	0.00509232
26	30SC5	-0.0325757	0.0145654	0.0832069	0.00509232
26	30SC7	-0.0325757	0.00861137	0.0832069	0.00509232
26	37SC3	-0.0325757	0.012217	0.0832069	0.00509232
26	37SC5	-0.0325757	0.0111625	0.0832069	0.00509232
26	37SC7	-0.0325757	0.00953026	0.0832069	0.00509232
27	30SC3	-0.0743409	0.0115909	0.200802	1.68693e-09
27	30SC5	-0.0743409	0.0185288	0.200802	1.68693e-09
27	30SC7	-0.0743409	0.0120048	0.200802	1.68693e-09
27	37SC3	-0.0743409	0.0236869	0.200802	1.68693e-09
27	37SC5	-0.0743409	0.0242464	0.200802	1.68693e-09
27	37SC7	-0.0743409	0.00456393	0.200802	1.68693e-09
29	30SC3	-0.0406253	0.0133206	0.413998	2.35882e-25
29	30SC5	-0.0406253	0.0265742	0.413998	2.35882e-25
29	30SC7	-0.0406253	0.00826287	0.413998	2.35882e-25
29	37SC3	-0.0406253	-0.000848265	0.413998	2.35882e-25
29	37SC5	-0.0406253	-0.00474261	0.413998	2.35882e-25
29	37SC7	-0.0406253	-0.0044614	0.413998	2.35882e-25
30	30SC3	-0.281441	0.0508195	0.617838	1.02887e-21
30	30SC5	-0.281441	0.0844736	0.617838	1.02887e-21
30	30SC7	-0.281441	0.0557266	0.617838	1.02887e-21
30	37SC3	-0.281441	0.0547217	0.617838	1.02887e-21
30	37SC5	-0.281441	0.0212855	0.617838	1.02887e-21
30	37SC7	-0.281441	0.0270924	0.617838	1.02887e-21
33	30SC3	-0.123866	0.002536	0.252628	2.03076e-09
33	30SC5	-0.123866	0.0324609	0.252628	2.03076e-09
33	30SC7	-0.123866	0.0104824	0.252628	2.03076e-09
33	37SC3	-0.123866	0.0321414	0.252628	2.03076e-09
33	37SC5	-0.123866	0.0275227	0.252628	2.03076e-09
33	37SC7	-0.123866	0.0022219	0.252628	2.03076e-09
35	30SC3	-0.0608095	0.021366	0.375314	2.04628e-22
35	30SC5	-0.0608095	0.0369229	0.375314	2.04628e-22
35	30SC7	-0.0608095	0.0240373	0.375314	2.04628e-22
35	37SC3	-0.0608095	0.0216299	0.375314	2.04628e-22
35	37SC5	-0.0608095	0.0212955	0.375314	2.04628e-22
35	37SC7	-0.0608095	0.0189881	0.375314	2.04628e-22
39	30SC3	-0.465187	0.0946868	0.705248	9.63274e-21
39	30SC5	-0.465187	0.160583	0.705248	9.63274e-21
39	37SC3	-0.465187	0.124942	0.705248	9.63274e-21
39	37SC5	-0.465187	0.140853	0.705248	9.63274e-21
40	30SC3	-0.371899	0.0798754	0.709274	2.21053e-34
40	30SC5	-0.371899	0.133959	0.709274	2.21053e-34
40	30SC7	-0.371899	0.0621881	0.709274	2.21053e-34
40	37SC3	-0.371899	0.0691075	0.709274	2.21053e-34
40	37SC5	-0.371899	0.0773729	0.709274	2.21053e-34
40	37SC7	-0.371899	0.00855186	0.709274	2.21053e-34
43	30SC3	-0.271454	0.0449301	0.692864	4.86454e-40
43	30SC5	-0.271454	0.0616284	0.692864	4.86454e-40
43	30SC7	-0.271454	0.0399288	0.692864	4.86454e-40
43	37SC3	-0.271454	0.0227189	0.692864	4.86454e-40
43	37SC5	-0.271454	0.0623188	0.692864	4.86454e-40
43	37SC7	-0.271454	-0.0302074	0.692864	4.86454e-40
44	30SC3	-0.122119	0.027559	0.414439	7.65161e-26
44	30SC5	-0.122119	0.0511024	0.414439	7.65161e-26
44	30SC7	-0.122119	0.0305659	0.414439	7.65161e-26
44	37SC3	-0.122119	0.0326084	0.414439	7.65161e-26
44	37SC5	-0.122119	0.0320606	0.414439	7.65161e-26
44	37SC7	-0.122119	0.0306126	0.414439	7.65161e-26
46	30SC3	-0.164683	0.0117192	0.479008	1.66826e-30
46	30SC5	-0.164683	-0.00947043	0.479008	1.66826e-30
46	30SC7	-0.164683	0.0100077	0.479008	1.66826e-30
46	37SC3	-0.164683	0.0328733	0.479008	1.66826e-30
46	37SC5	-0.164683	0.0398726	0.479008	1.66826e-30
46	37SC7	-0.164683	-0.0192107	0.479008	1.66826e-30
50	30SC3	-0.045679	-0.0160613	0.520144	5.98883e-32
50	30SC5	-0.045679	-0.00906933	0.520144	5.98883e-32
50	30SC7	-0.045679	-0.0144761	0.520144	5.98883e-32
50	37SC3	-0.045679	0.0185569	0.520144	5.98883e-32
50	37SC5	-0.045679	0.0241617	0.520144	5.98883e-32
50	37SC7	-0.045679	0.0311535	0.520144	5.98883e-32
53	30SC3	-0.440056	0.0789201	0.698784	3.45115e-18
53	30SC5	-0.440056	0.129679	0.698784	3.45115e-18
53	30SC7	-0.440056	0.0846715	0.698784	3.45115e-18
53	37SC3	-0.440056	0.100515	0.698784	3.45115e-18
53	37SC5	-0.440056	0.112993	0.698784	3.45115e-18
53	37SC7	-0.440056	0.068586	0.698784	3.45115e-18
55	30SC3	-0.373078	0.0755799	0.672697	2.66975e-52
55	30SC5	-0.373078	0.104558	0.672697	2.66975e-52
55	30SC7	-0.373078	0.0674334	0.672697	2.66975e-52
55	37SC3	-0.373078	0.0779797	0.672697	2.66975e-52
55	37SC5	-0.373078	0.065534	0.672697	2.66975e-52
55	37SC7	-0.373078	0.0695611	0.672697	2.66975e-52
57	30SC3	-0.192465	0.0151022	0.337746	1.07999e-05
57	30SC5	-0.192465	0.0186123	0.337746	1.07999e-05
57	30SC7	-0.192465	0.0271629	0.337746	1.07999e-05
57	37SC3	-0.192465	0.0527745	0.337746	1.07999e-05
57	37SC5	-0.192465	0.058494	0.337746	1.07999e-05
57	37SC7	-0.192465	0.0159671	0.337746	1.07999e-05
58	30SC3	-0.040113	0.0146872	0.0519769	0.0560915
58	30SC5	-0.040113	0.0216426	0.0519769	0.0560915
58	30SC7	-0.040113	0.0165367	0.0519769	0.0560915
58	37SC3	-0.040113	0.0159068	0.0519769	0.0560915
58	37SC5	-0.040113	0.0211059	0.0519769	0.0560915
58	37SC7	-0.040113	0.0136618	0.0519769	0.0560915
59	30SC3	-0.182164	0.0395351	0.437748	1.52806e-24
59	30SC5	-0.182164	0.0640381	0.437748	1.52806e-24
59	30SC7	-0.182164	0.03312	0.437748	1.52806e-24
59	37SC3	-0.182164	0.0499509	0.437748	1.52806e-24
59	37SC5	-0.182164	0.0547243	0.437748	1.52806e-24
59	37SC7	-0.182164	0.0327324	0.437748	1.52806e-24
60	30SC3	-0.169941	0.0423724	0.475861	9.39205e-25
60	30SC5	-0.169941	0.0801644	0.475861	9.39205e-25
60	30SC7	-0.169941	0.0513084	0.475861	9.39205e-25
60	37SC3	-0.169941	0.05401	0.475861	9.39205e-25
60	37SC5	-0.169941	0.0571902	0.475861	9.39205e-25
60	37SC7	-0.169941	0.043953	0.475861	9.39205e-25
62	30SC3	-0.00789188	-0.0113128	0.343309	2.4415e-19
62	30SC5	-0.00789188	-0.0065351	0.343309	2.4415e-19
62	30SC7	-0.00789188	-0.000917937	0.343309	2.4415e-19
62	37SC3	-0.00789188	0.007876	0.343309	2.4415e-19
62	37SC5	-0.00789188	0.00407722	0.343309	2.4415e-19
62	37SC7	-0.00789188	-0.00823434	0.343309	2.4415e-19
66	30SC3	-0.273645	0.0757704	0.807917	5.11308e-66
66	30SC5	-0.273645	0.119695	0.807917	5.11308e-66
66	30SC7	-0.273645	0.0861878	0.807917	5.11308e-66
66	37SC3	-0.273645	0.0209535	0.807917	5.11308e-66
66	37SC5	-0.273645	0.0446607	0.807917	5.11308e-66
66	37SC7	-0.273645	0.0100535	0.807917	5.11308e-66
67	30SC3	-0.34844	0.0951699	0.718023	1.72001e-48
67	30SC5	-0.34844	0.0579279	0.718023	1.72001e-48
67	30SC7	-0.34844	0.0427961	0.718023	1.72001e-48
67	37SC3	-0.34844	0.0796484	0.718023	1.72001e-48
67	37SC5	-0.34844	0.0943119	0.718023	1.72001e-48
67	37SC7	-0.34844	0.0510899	0.718023	1.72001e-48
68	30SC3	-0.0134189	0.0162107	0.248804	1.32872e-12
68	30SC5	-0.0134189	0.028799	0.248804	1.32872e-12
68	30SC7	-0.0134189	0.00690454	0.248804	1.32872e-12
68	37SC3	-0.0134189	0.00471881	0.248804	1.32872e-12
68	37SC5	-0.0134189	0.0107348	0.248804	1.32872e-12
68	37SC7	-0.0134189	-0.000438	0.248804	1.32872e-12
69	30SC3	-0.231384	0.0457567	0.500128	2.62428e-28
69	30SC5	-0.231384	0.0729489	0.500128	2.62428e-28
69	30SC7	-0.231384	0.0577985	0.500128	2.62428e-28
69	37SC3	-0.231384	0.0582689	0.500128	2.62428e-28
69	37SC5	-0.231384	0.0589066	0.500128	2.62428e-28
69	37SC7	-0.231384	0.0467497	0.500128	2.62428e-28
70	30SC3	-0.166327	0.0314494	0.667943	3.50581e-50
70	30SC5	-0.166327	0.0486234	0.667943	3.50581e-50
70	30SC7	-0.166327	0.0294151	0.667943	3.50581e-50
70	37SC3	-0.166327	0.0337011	0.667943	3.50581e-50
70	37SC5	-0.166327	0.0353993	0.667943	3.50581e-50
70	37SC7	-0.166327	0.0250472	0.667943	3.50581e-50
71	30SC3	-0.406335	0.0706931	0.715104	8.82075e-40
71	30SC5	-0.406335	0.116153	0.715104	8.82075e-40
71	30SC7	-0.406335	0.066269	0.715104	8.82075e-40
71	37SC3	-0.406335	0.0470513	0.715104	8.82075e-40
71	37SC5	-0.406335	0.0638219	0.715104	8.82075e-40
71	37SC7	-0.406335	0.0348436	0.715104	8.82075e-40
72	30SC3	-0.140774	0.0407979	0.336756	3.44907e-19
72	30SC5	-0.140774	0.06407	0.336756	3.44907e-19
72	30SC7	-0.140774	0.0486858	0.336756	3.44907e-19
72	37SC3	-0.140774	0.0467889	0.336756	3.44907e-19
72	37SC5	-0.140774	0.0476056	0.336756	3.44907e-19
72	37SC7	-0.140774	0.0314124	0.336756	3.44907e-19
73	30SC3	-0.168183	0.0295863	0.432701	2.83205e-10
73	30SC5	-0.168183	0.0639572	0.432701	2.83205e-10
73	30SC7	-0.168183	0.0316763	0.432701	2.83205e-10
73	37SC3	-0.168183	0.0529076	0.432701	2.83205e-10
73	37SC5	-0.168183	0.0517013	0.432701	2.83205e-10
73	37SC7	-0.168183	0.0340357	0.432701	2.83205e-10
76	30SC3	-0.343522	0.0670809	0.678267	1.57276e-34
76	30SC5	-0.343522	0.116542	0.678267	1.57276e-34
76	30SC7	-0.343522	0.0544731	0.678267	1.57276e-34
76	37SC3	-0.343522	0.0844886	0.678267	1.57276e-34
76	37SC5	-0.343522	0.0901448	0.678267	1.57276e-34
76	37SC7	-0.343522	-0.00498908	0.678267	1.57276e-34
80	30SC3	-0.0235941	0.0155396	0.447775	7.24244e-28
80	30SC5	-0.0235941	0.0171587	0.447775	7.24244e-28
80	30SC7	-0.0235941	-0.0128608	0.447775	7.24244e-28
80	37SC3	-0.0235941	0.00458574	0.447775	7.24244e-28
80	37SC5	-0.0235941	0.0107397	0.447775	7.24244e-28
80	37SC7	-0.0235941	-0.0131111	0.447775	7.24244e-28
81	30SC3	-0.284719	0.0801107	0.669495	2.24266e-55
81	30SC5	-0.284719	0.127397	0.669495	2.24266e-55
81	30SC7	-0.284719	0.087256	0.669495	2.24266e-55
81	37SC3	-0.284719	0.0876105	0.669495	2.24266e-55
81	37SC5	-0.284719	0.0909148	0.669495	2.24266e-55
81	37SC7	-0.284719	0.0710092	0.669495	2.24266e-55
82	30SC3	-0.0221853	-0.00510449	0.166195	3.30763e-07
82	30SC5	-0.0221853	0.000859012	0.166195	3.30763e-07
82	30SC7	-0.0221853	0.00107989	0.166195	3.30763e-07
82	37SC3	-0.0221853	0.00817458	0.166195	3.30763e-07
82	37SC5	-0.0221853	0.00827153	0.166195	3.30763e-07
82	37SC7	-0.0221853	0.000482763	0.166195	3.30763e-07
83	30SC3	-0.0465956	-0.015061	0.50294	9.06084e-31
83	30SC5	-0.0465956	-0.00643112	0.50294	9.06084e-31
83	30SC7	-0.0465956	-0.0146896	0.50294	9.06084e-31
83	37SC3	-0.0465956	0.0192639	0.50294	9.06084e-31
83	37SC5	-0.0465956	0.0221626	0.50294	9.06084e-31
83	37SC7	-0.0465956	0.0292394	0.50294	9.06084e-31
84	30SC3	-0.187173	0.0486712	0.622277	1.63852e-45
84	30SC5	-0.187173	0.0910242	0.622277	1.63852e-45
84	30SC7	-0.187173	0.059543	0.622277	1.63852e-45
84	37SC3	-0.187173	0.0585718	0.622277	1.63852e-45
84	37SC5	-0.187173	0.0569679	0.622277	1.63852e-45
84	37SC7	-0.187173	0.0478286	0.622277	1.63852e-45
85	30SC3	-0.0832125	0.0090767	0.246741	1.80238e-12
85	30SC5	-0.0832125	0.0182728	0.246741	1.80238e-12
85	30SC7	-0.0832125	0.0103052	0.246741	1.80238e-12
85	37SC3	-0.0832125	0.0136344	0.246741	1.80238e-12
85	37SC5	-0.0832125	0.0143644	0.246741	1.80238e-12
85	37SC7	-0.0832125	0.00561059	0.246741	1.80238e-12
86	30SC3	-0.143063	0.0353688	0.512334	8.0498e-19
86	30SC5	-0.143063	0.0368998	0.512334	8.0498e-19
86	30SC7	-0.143063	0.00959338	0.512334	8.0498e-19
86	37SC3	-0.143063	0.00100819	0.512334	8.0498e-19
86	37SC5	-0.143063	0.035163	0.512334	8.0498e-19
86	37SC7	-0.143063	-0.0411785	0.512334	8.0498e-19
88	30SC3	-0.15452	0.0399961	0.658104	2.98498e-49
88	30SC5	-0.15452	0.0783045	0.658104	2.98498e-49
88	30SC7	-0.15452	0.0539104	0.658104	2.98498e-49
88	37SC3	-0.15452	0.0401378	0.658104	2.98498e-49
88	37SC5	-0.15452	0.035143	0.658104	2.98498e-49
88	37SC7	-0.15452	0.0331362	0.658104	2.98498e-49
92	30SC3	-0.196769	0.0518761	0.609135	7.72749e-45
92	30SC5	-0.196769	0.0899774	0.609135	7.72749e-45
92	30SC7	-0.196769	0.0597829	0.609135	7.72749e-45
92	37SC3	-0.196769	0.0624803	0.609135	7.72749e-45
92	37SC5	-0.196769	0.0626487	0.609135	7.72749e-45
92	37SC7	-0.196769	0.0501691	0.609135	7.72749e-45
94	30SC3	-0.212883	0.0406427	0.60802	1.55675e-34
94	30SC5	-0.212883	0.0714221	0.60802	1.55675e-34
94	30SC7	-0.212883	0.0373941	0.60802	1.55675e-34
94	37SC3	-0.212883	0.0483588	0.60802	1.55675e-34
94	37SC5	-0.212883	0.0517463	0.60802	1.55675e-34
94	37SC7	-0.212883	0.00392006	0.60802	1.55675e-34
96	30SC3	-0.330329	0.0668428	0.665801	1.86314e-19
96	30SC5	-0.330329	0.121453	0.665801	1.86314e-19
96	30SC7	-0.330329	0.0686383	0.665801	1.86314e-19
96	37SC3	-0.330329	0.0735099	0.665801	1.86314e-19
96	37SC5	-0.330329	0.0715291	0.665801	1.86314e-19
96	37SC7	-0.330329	0.0417975	0.665801	1.86314e-19
97	30SC3	-0.139819	0.0383502	0.441445	2.13814e-22
97	30SC5	-0.139819	0.0639728	0.441445	2.13814e-22
97	30SC7	-0.139819	0.0440693	0.441445	2.13814e-22
97	37SC3	-0.139819	0.04707	0.441445	2.13814e-22
97	37SC5	-0.139819	0.047905	0.441445	2.13814e-22
97	37SC7	-0.139819	0.0392279	0.441445	2.13814e-22
101	30SC3	-0.0487391	0.0067011	0.391968	2.21792e-23
101	30SC5	-0.0487391	0.0194116	0.391968	2.21792e-23
101	30SC7	-0.0487391	-0.00967937	0.391968	2.21792e-23
101	37SC3	-0.0487391	0.0100203	0.391968	2.21792e-23
101	37SC5	-0.0487391	0.0135342	0.391968	2.21792e-23
101	37SC7	-0.0487391	0.0191808	0.391968	2.21792e-23
103	30SC3	-0.173267	0.0475009	0.561347	5.70554e-37
103	30SC5	-0.173267	0.0396067	0.561347	5.70554e-37
103	30SC7	-0.173267	0.0269729	0.561347	5.70554e-37
103	37SC3	-0.173267	0.0294441	0.561347	5.70554e-37
103	37SC5	-0.173267	0.0211448	0.561347	5.70554e-37
103	37SC7	-0.173267	-0.00128203	0.561347	5.70554e-37
104	30SC3	-0.112539	0.0351047	0.588479	2.13267e-43
104	30SC5	-0.112539	0.0374812	0.588479	2.13267e-43
104	30SC7	-0.112539	0.0322818	0.588479	2.13267e-43
104	37SC3	-0.112539	0.028259	0.588479	2.13267e-43
104	37SC5	-0.112539	0.024702	0.588479	2.13267e-43
104	37SC7	-0.112539	0.00928581	0.588479	2.13267e-43
105	30SC3	-0.0297471	0.02427	0.582906	3.2274e-41
105	30SC5	-0.0297471	0.0400539	0.582906	3.2274e-41
105	30SC7	-0.0297471	0.0262296	0.582906	3.2274e-41
105	37SC3	-0.0297471	0.018629	0.582906	3.2274e-41
105	37SC5	-0.0297471	0.0126429	0.582906	3.2274e-41
105	37SC7	-0.0297471	0.00696851	0.582906	3.2274e-41
108	30SC3	-0.0136472	-0.00118907	0.0784203	0.00276189
108	30SC5	-0.0136472	0.000762649	0.0784203	0.00276189
108	30SC7	-0.0136472	-0.00425184	0.0784203	0.00276189
108	37SC3	-0.0136472	0.00247568	0.0784203	0.00276189
108	37SC5	-0.0136472	0.00342133	0.0784203	0.00276189
108	37SC7	-0.0136472	0.000247875	0.0784203	0.00276189
110	30SC3	-0.189627	0.0551934	0.716556	2.94295e-58
110	30SC5	-0.189627	0.0689521	0.716556	2.94295e-58
110	30SC7	-0.189627	0.0311595	0.716556	2.94295e-58
110	37SC3	-0.189627	0.0164058	0.716556	2.94295e-58
110	37SC5	-0.189627	0.0545378	0.716556	2.94295e-58
110	37SC7	-0.189627	-0.0200272	0.716556	2.94295e-58
114	30SC3	-0.0820863	0.0357493	0.535867	1.0074e-37
114	30SC5	-0.0820863	0.0463946	0.535867	1.0074e-37
114	30SC7	-0.0820863	0.00654866	0.535867	1.0074e-37
114	37SC3	-0.0820863	0.0266157	0.535867	1.0074e-37
114	37SC5	-0.0820863	0.0225027	0.535867	1.0074e-37
114	37SC7	-0.0820863	-0.00783182	0.535867	1.0074e-37
115	30SC3	-0.118474	0.0486595	0.461654	2.35401e-28
115	30SC5	-0.118474	0.0553072	0.461654	2.35401e-28
115	30SC7	-0.118474	0.0513004	0.461654	2.35401e-28
115	37SC3	-0.118474	0.0421616	0.461654	2.35401e-28
115	37SC5	-0.118474	0.0432111	0.461654	2.35401e-28
115	37SC7	-0.118474	0.0382398	0.461654	2.35401e-28
121	30SC3	-0.147824	0.0240668	0.325538	4.08817e-17
121	30SC5	-0.147824	0.0367312	0.325538	4.08817e-17
121	30SC7	-0.147824	0.0216232	0.325538	4.08817e-17
121	37SC3	-0.147824	0.0209077	0.325538	4.08817e-17
121	37SC5	-0.147824	0.038312	0.325538	4.08817e-17
121	37SC7	-0.147824	0.00117572	0.325538	4.08817e-17
122	30SC3	-0.0459784	-0.0121137	0.576143	1.35494e-38
122	30SC5	-0.0459784	-0.00656159	0.576143	1.35494e-38
122	30SC7	-0.0459784	-0.0105131	0.576143	1.35494e-38
122	37SC3	-0.0459784	0.0216519	0.576143	1.35494e-38
122	37SC5	-0.0459784	0.0263535	0.576143	1.35494e-38
122	37SC7	-0.0459784	0.0323562	0.576143	1.35494e-38
123	30SC3	-0.174842	0.0475178	0.590238	1.41194e-40
123	30SC5	-0.174842	0.0727365	0.590238	1.41194e-40
123	30SC7	-0.174842	0.0510408	0.590238	1.41194e-40
123	37SC3	-0.174842	0.0492471	0.590238	1.41194e-40
123	37SC5	-0.174842	0.0518565	0.590238	1.41194e-40
123	37SC7	-0.174842	0.0522435	0.590238	1.41194e-40
124	30SC3	0.026638	-0.00621422	0.10323	0.000165389
124	30SC5	0.026638	-0.00871438	0.10323	0.000165389
124	30SC7	0.026638	-0.00699062	0.10323	0.000165389
124	37SC3	0.026638	-0.00421451	0.10323	0.000165389
124	37SC5	0.026638	-0.00739438	0.10323	0.000165389
124	37SC7	0.026638	-0.00317875	0.10323	0.000165389
127	30SC3	-0.166878	0.0315553	0.327608	2.99397e-18
127	30SC5	-0.166878	0.0395161	0.327608	2.99397e-18
127	30SC7	-0.166878	0.033808	0.327608	2.99397e-18
127	37SC3	-0.166878	0.0411656	0.327608	2.99397e-18
127	37SC5	-0.166878	0.0427192	0.327608	2.99397e-18
127	37SC7	-0.166878	0.0284367	0.327608	2.99397e-18
23	30SC3	-0.306054	0.063329	0.593081	4.24378e-25
23	30SC5	-0.306054	0.0966006	0.593081	4.24378e-25
23	30SC7	-0.306054	0.0621901	0.593081	4.24378e-25
23	37SC3	-0.306054	0.0870584	0.593081	4.24378e-25
23	37SC5	-0.306054	0.0935754	0.593081	4.24378e-25
23	37SC7	-0.306054	0.0629303	0.593081	4.24378e-25
36	30SC3	-0.406667	0.0980234	0.499297	9.73882e-11
36	30SC5	-0.406667	0.120358	0.499297	9.73882e-11
36	30SC7	-0.406667	0.0853398	0.499297	9.73882e-11
36	37SC3	-0.406667	0.127101	0.499297	9.73882e-11
36	37SC7	-0.406667	0.0951378	0.499297	9.73882e-11
42	30SC3	-0.172905	0.0547961	0.583991	1.19406e-15
42	30SC5	-0.172905	0.0840442	0.583991	1.19406e-15
42	30SC7	-0.172905	0.0593641	0.583991	1.19406e-15
42	37SC3	-0.172905	0.0462592	0.583991	1.19406e-15
42	37SC5	-0.172905	0.0486565	0.583991	1.19406e-15
42	37SC7	-0.172905	0.0497978	0.583991	1.19406e-15
61	30SC3	-0.388354	0.0255449	0.36266	2.04384e-05
61	30SC5	-0.388354	0.0728594	0.36266	2.04384e-05
61	30SC7	-0.388354	0.0477381	0.36266	2.04384e-05
61	37SC3	-0.388354	0.0789951	0.36266	2.04384e-05
61	37SC5	-0.388354	0.0954481	0.36266	2.04384e-05
61	37SC7	-0.388354	0.045284	0.36266	2.04384e-05
63	30SC3	-0.204403	0.0234204	0.458509	1.50424e-23
63	30SC5	-0.204403	0.0385537	0.458509	1.50424e-23
63	30SC7	-0.204403	0.0311497	0.458509	1.50424e-23
63	37SC3	-0.204403	0.0386145	0.458509	1.50424e-23
63	37SC5	-0.204403	0.043753	0.458509	1.50424e-23
63	37SC7	-0.204403	0.0189765	0.458509	1.50424e-23
75	30SC3	-0.297143	0.0820183	0.476723	3.20507e-13
75	30SC5	-0.297143	0.0916304	0.476723	3.20507e-13
75	30SC7	-0.297143	0.05654	0.476723	3.20507e-13
75	37SC3	-0.297143	0.0821575	0.476723	3.20507e-13
75	37SC5	-0.297143	0.0861335	0.476723	3.20507e-13
75	37SC7	-0.297143	0.0641756	0.476723	3.20507e-13
117	30SC3	-0.15178	0.0909016	0.79868	1.48372e-45
117	30SC5	-0.15178	0.100483	0.79868	1.48372e-45
117	30SC7	-0.15178	0.0772238	0.79868	1.48372e-45
117	37SC3	-0.15178	0.0342845	0.79868	1.48372e-45
117	37SC5	-0.15178	0.0392715	0.79868	1.48372e-45
117	37SC7	-0.15178	0.0246373	0.79868	1.48372e-45
9	30SC3	-0.0868142	0.0157929	0.238873	9.78657e-08
9	30SC5	-0.0868142	0.0295773	0.238873	9.78657e-08
9	30SC7	-0.0868142	0.0160156	0.238873	9.78657e-08
9	37SC3	-0.0868142	0.0180453	0.238873	9.78657e-08
9	37SC5	-0.0868142	0.0223201	0.238873	9.78657e-08
9	37SC7	-0.0868142	0.0149883	0.238873	9.78657e-08
107	30SC3	-0.140974	-0.0194827	0.356562	2.08613e-12
107	30SC5	-0.140974	-0.00292916	0.356562	2.08613e-12
107	30SC7	-0.140974	0.000954639	0.356562	2.08613e-12
107	37SC3	-0.140974	0.0427925	0.356562	2.08613e-12
107	37SC5	-0.140974	0.0262852	0.356562	2.08613e-12
107	37SC7	-0.140974	-0.0217478	0.356562	2.08613e-12
119	30SC3	-0.0471607	0.00419632	0.0638083	0.171801
119	30SC5	-0.0471607	0.0123468	0.0638083	0.171801
119	30SC7	-0.0471607	0.0126947	0.0638083	0.171801
119	37SC3	-0.0471607	0.0122975	0.0638083	0.171801
119	37SC5	-0.0471607	0.0102358	0.0638083	0.171801
119	37SC7	-0.0471607	0.0116041	0.0638083	0.171801
24	30SC3	-0.0415156	0.00123481	0.170249	4.54786e-05
24	30SC5	-0.0415156	0.00550509	0.170249	4.54786e-05
24	30SC7	-0.0415156	0.00420009	0.170249	4.54786e-05
24	37SC3	-0.0415156	0.0136277	0.170249	4.54786e-05
24	37SC5	-0.0415156	0.0134511	0.170249	4.54786e-05
24	37SC7	-0.0415156	0.0109265	0.170249	4.54786e-05
34	30SC3	-0.101244	0.018846	0.217303	1.14155e-06
34	30SC5	-0.101244	0.0378032	0.217303	1.14155e-06
34	30SC7	-0.101244	0.0273028	0.217303	1.14155e-06
34	37SC3	-0.101244	0.0323531	0.217303	1.14155e-06
34	37SC5	-0.101244	0.0363235	0.217303	1.14155e-06
34	37SC7	-0.101244	0.0262511	0.217303	1.14155e-06
47	30SC3	-0.165566	0.0264929	0.334216	4.04716e-10
47	30SC5	-0.165566	0.0406869	0.334216	4.04716e-10
47	30SC7	-0.165566	0.0257912	0.334216	4.04716e-10
47	37SC3	-0.165566	0.0465135	0.334216	4.04716e-10
47	37SC5	-0.165566	0.0463448	0.334216	4.04716e-10
47	37SC7	-0.165566	0.0325077	0.334216	4.04716e-10
49	30SC3	-0.261875	0.00140115	0.438339	1.37414e-12
49	30SC5	-0.261875	0.0694851	0.438339	1.37414e-12
49	30SC7	-0.261875	0.0361456	0.438339	1.37414e-12
49	37SC3	-0.261875	0.0589644	0.438339	1.37414e-12
49	37SC5	-0.261875	0.0586601	0.438339	1.37414e-12
49	37SC7	-0.261875	0.0497826	0.438339	1.37414e-12
52	30SC3	-0.309369	0.0537015	0.437025	5.16912e-15
52	30SC5	-0.309369	0.0802973	0.437025	5.16912e-15
52	30SC7	-0.309369	0.0607754	0.437025	5.16912e-15
52	37SC3	-0.309369	0.0921453	0.437025	5.16912e-15
52	37SC5	-0.309369	0.100712	0.437025	5.16912e-15
52	37SC7	-0.309369	0.0755084	0.437025	5.16912e-15
64	30SC3	-0.216385	0.0379653	0.548528	2.26814e-08
64	30SC5	-0.216385	0.0696097	0.548528	2.26814e-08
64	30SC7	-0.216385	0.0458598	0.548528	2.26814e-08
64	37SC3	-0.216385	0.0606329	0.548528	2.26814e-08
64	37SC5	-0.216385	0.0671441	0.548528	2.26814e-08
77	30SC3	-0.610593	0.125953	0.582435	7.31088e-11
77	30SC5	-0.610593	0.197272	0.582435	7.31088e-11
77	30SC7	-0.610593	0.128626	0.582435	7.31088e-11
78	30SC3	-0.0439309	0.00734748	0.0851571	0.0186309
78	30SC5	-0.0439309	0.0161518	0.0851571	0.0186309
78	30SC7	-0.0439309	0.011399	0.0851571	0.0186309
78	37SC3	-0.0439309	0.0143523	0.0851571	0.0186309
78	37SC5	-0.0439309	0.0158193	0.0851571	0.0186309
78	37SC7	-0.0439309	0.0127185	0.0851571	0.0186309
79	30SC3	-0.0648419	0.0102069	0.0979521	0.0629754
79	30SC5	-0.0648419	0.0253921	0.0979521	0.0629754
79	30SC7	-0.0648419	0.0168163	0.0979521	0.0629754
79	37SC3	-0.0648419	0.022051	0.0979521	0.0629754
79	37SC5	-0.0648419	0.0255967	0.0979521	0.0629754
79	37SC7	-0.0648419	0.0176558	0.0979521	0.0629754
120	30SC3	-0.0199525	0.0039087	0.104353	0.017937
120	30SC5	-0.0199525	0.0106787	0.104353	0.017937
120	30SC7	-0.0199525	0.00432452	0.104353	0.017937
120	37SC3	-0.0199525	0.00457814	0.104353	0.017937
120	37SC5	-0.0199525	0.00484773	0.104353	0.017937
120	37SC7	-0.0199525	0.00260644	0.104353	0.017937
16	30SC3	-0.201838	0.0381812	0.315766	3.26633e-10
16	30SC5	-0.201838	0.0522084	0.315766	3.26633e-10
16	30SC7	-0.201838	0.0458404	0.315766	3.26633e-10
16	37SC3	-0.201838	0.0565724	0.315766	3.26633e-10
16	37SC5	-0.201838	0.0654926	0.315766	3.26633e-10
16	37SC7	-0.201838	0.049218	0.315766	3.26633e-10
25	30SC3	-0.242532	0.0447689	0.406798	5.132e-10
25	30SC5	-0.242532	0.0659134	0.406798	5.132e-10
25	30SC7	-0.242532	0.0567399	0.406798	5.132e-10
25	37SC3	-0.242532	0.0507411	0.406798	5.132e-10
25	37SC5	-0.242532	0.0490028	0.406798	5.132e-10
25	37SC7	-0.242532	0.0603265	0.406798	5.132e-10
45	30SC3	-0.219864	-0.0245304	0.468434	3.27655e-15
45	30SC5	-0.219864	0.0345452	0.468434	3.27655e-15
45	30SC7	-0.219864	0.00816078	0.468434	3.27655e-15
45	37SC3	-0.219864	0.03076	0.468434	3.27655e-15
45	37SC5	-0.219864	0.03425	0.468434	3.27655e-15
45	37SC7	-0.219864	-0.0367086	0.468434	3.27655e-15
95	30SC3	-0.290817	0.0308075	0.286801	0.0145415
95	30SC5	-0.290817	0.0647675	0.286801	0.0145415
95	30SC7	-0.290817	0.0298029	0.286801	0.0145415
95	37SC3	-0.290817	0.0807782	0.286801	0.0145415
95	37SC5	-0.290817	0.0873166	0.286801	0.0145415
95	37SC7	-0.290817	0.0388744	0.286801	0.0145415
93	30SC3	-0.689093	0.123286	0.762339	0.000369631
93	30SC5	-0.689093	0.19606	0.762339	0.000369631
41	30SC5	-0.637571	0.13218	0.603767	0.000619666
41	30SC7	-0.637571	0.103934	0.603767	0.000619666
41	37SC3	-0.637571	0.168203	0.603767	0.000619666
41	37SC5	-0.637571	0.202242	0.603767	0.000619666
41	37SC7	-0.637571	0.109519	0.603767	0.000619666
109	30SC5	-0.208896	0.0487587	0.365958	0.0649694

## Sheet: Tab 8. Validation mut effects
env	Strain	Mut_ID	avgS	seS
30SC5	LK1-C09	10	-0.00287122	0.00328703
30SC5	LK1-C09	66	0.0610769	0.00377712
30SC5	LK1-C09	71	0.0241227	0.0035527
30SC5	LK1-C09	117	0.0736604	0.00502418
30SC5	LK1-C09	127	0.00374384	0.00288863
30SC5	LK1-H02	10	-0.0224859	0.00476812
30SC5	LK1-H02	66	0.0705699	0.0076439
30SC5	LK1-H02	71	0.0446129	0.00426994
30SC5	LK1-H02	117	0.0647214	0.0030719
30SC5	LK1-H02	127	0.0057753	0.00348317
37SC7	LK1-C09	10	-0.00474338	0.00194479
37SC7	LK1-C09	66	0.00585901	0.00230086
37SC7	LK1-C09	71	-0.00404736	0.00528157
37SC7	LK1-C09	117	-0.00319099	0.00167539
37SC7	LK1-C09	127	-0.0130873	0.003127
37SC7	LK1-H02	10	-0.00221647	0.00146548
37SC7	LK1-H02	71	-0.0143681	0.00210968
37SC7	LK1-H02	127	0.00467427	0.00198879
37SC7	LK5-C04	10	-0.00087485	0.00205593
37SC7	LK5-C04	66	-0.0116487	0.00320403
37SC7	LK5-C04	127	-0.00112305	0.00237738
30SC5	LK2-D07	10	-0.000777239	0.00076542
30SC5	LK2-D07	66	0.00664822	0.00338803
30SC5	LK2-D07	71	-0.00995851	0.00159962
30SC5	LK2-D07	127	-0.02577	0.0015179
37SC7	LK2-D07	10	-0.00160688	0.00111788
37SC7	LK2-D07	66	0.0761136	0.00128226
37SC7	LK2-D07	71	0.00171166	0.0017547
37SC7	LK2-D07	127	-0.0126596	0.00151176
30SC5	LK6-A05	10	0.0060729	0.00354097
30SC5	LK6-A05	66	0.113924	0.00307588
30SC5	LK6-A05	71	0.00156658	0.00350094
30SC5	LK6-A05	127	0.00365769	0.00271668
37SC7	LK6-A05	10	0.00198216	0.00093326
37SC7	LK6-A05	66	-0.105331	0.00415793
37SC7	LK6-A05	71	-0.118011	0.0063608
37SC7	LK6-A05	127	0.0037131	0.00097722
30SC5	LK2-D07	10	-0.000777239	0.00076542
30SC5	LK2-D07	66	0.00664822	0.00338803
30SC5	LK2-D07	71	-0.00995851	0.00159962
30SC5	LK2-D07	127	-0.02577	0.0015179
37SC7	LK2-D07	10	-0.00160688	0.00111788
37SC7	LK2-D07	66	0.0761136	0.00128226
37SC7	LK2-D07	71	0.00171166	0.0017547
37SC7	LK2-D07	127	-0.0126596	0.00151176
30SC5	LK6-A05	10	0.0060729	0.00354097
30SC5	LK6-A05	66	0.113924	0.00307588
30SC5	LK6-A05	71	0.00156658	0.00350094
30SC5	LK6-A05	127	0.00365769	0.00271668
37SC7	LK6-A05	10	0.00198216	0.00093326
37SC7	LK6-A05	66	-0.105331	0.00415793
37SC7	LK6-A05	71	-0.118011	0.0063608
37SC7	LK6-A05	127	0.0037131	0.00097722

## Sheet: Tab 9.  QTL Analysis Results
Mut_ID	Gene.Use	totPctExp	P_exp_allQTLS_together	P_exp_eq2
1	in TRP2 (1)	10.4503	0	10.4503
2	nearby KRE6	53.542	1.12557	52.4164
3	in EAF1	61.916	1.08309	60.8329
5	in VPS38	64.8006	2.53228	62.2683
7	in FUN30 (1)	64.9399	2.15156	62.7884
9	in TRM9	23.8873	0	23.8873
10	nearby MET4	16.6937	2.97664	13.717
11	nearby UTP22	20.3604	4.15478	16.2056
14	in DPB4	73.59	3.26655	70.3234
15	in OCA1	79.3243	1.15293	78.1714
16	in ADE5,7	31.5766	0	31.5766
17	nearby KRI1	46.5065	3.06766	43.4388
18	nearby PAH1	34.0451	4.04806	29.997
19	nearby CCW12	33.0007	1.66902	31.3317
21	in RPL26B	62.9684	4.53258	58.4358
22	in GPP1	38.6184	0	38.6184
23	nearby RPS22A	59.3081	0	59.3081
24	nearby YLR264C-A	16.9571	0	16.9571
25	in OXA1	34.1135	0	34.1135
26	nearby SNF7	10.776	2.45535	8.32069
27	in CSR1	23.3259	4.12723	19.1986
29	in CPR6	41.3998	0	41.3998
30	in PIH1	64.4608	2.67701	61.7838
33	in BUL1	25.0702	0	25.0702
34	in PHO4 (1)	27.6886	5.95837	21.7303
35	in RPL31B (1)	43.5425	6.01112	37.5314
36	in SPT8 (1)	61.348	11.4183	49.9297
39	in MAC1	76.741	6.21622	70.5248
40	nearby YOL085W-A (1)	75.3681	4.44067	70.9274
41	in STH1	71.5219	11.1452	60.3767
42	in GPA2	60.7372	2.33819	58.3991
43	in VAM6	69.2864	0	69.2864
44	in NOP16	46.183	4.73909	41.4439
45	in MCK1	46.5383	0	46.5383
46	in SSK1	53.0926	5.19178	47.9008
47	in SLX5	35.6998	2.27827	33.4216
49	nearby NUP188	43.8339	0	43.8339
50	in SIR4 (1)	52.0144	0	52.0144
52	in MSL1	47.2815	3.57903	43.7025
53	in UME6	69.8784	0	69.8784
55	in LAT1	70.3638	3.09403	67.2697
57	nearby WHI2	38.2176	4.90661	33.311
58	in KAP123	0	0	0
59	in RRP46	44.986	1.21119	43.7748
60	in RPL35B	49.2578	1.67173	47.5861
61	in GET2	43.1966	6.93063	36.266
62	in RGS2	36.6056	2.27469	34.3309
63	in SLX8 (1)	45.8509	0	45.8509
64	in YOR139C	54.8528	0	54.8528
66	in PPM1	81.6475	0.855803	80.7917
67	in PTR3	75.7096	3.90729	71.8023
68	nearby OST4	26.171	1.53089	24.6401
69	in BRR1	50.0128	0	50.0128
70	in MME1	67.5114	0.717122	66.7943
71	in RSC30	76.7816	5.2712	71.5104
72	in RPS14B	42.0318	8.35619	33.6756
73	nearby SRP40	43.2701	0	43.2701
75	in SPT8 (2)	56.4326	8.76032	47.6723
76	in RTG1	69.6333	1.80663	67.8267
77	in HFI1	63.7155	5.47204	58.2435
78	nearby HO	15.3947	8.64678	6.74794
79	in PHO4 (2)	9.4487	0	9.4487
80	in UBP1	44.7771	0	44.7771
81	in RPL2A	68.6684	1.71885	66.9495
82	nearby PDE2	16.6195	0	16.6195
83	in SIR4 (2)	50.294	0	50.294
84	nearby RPL16A (1)	65.8792	3.6515	62.2277
85	in SLX8 (2)	27.7726	3.09852	24.6741
86	in VPS36	51.2334	0	51.2334
88	in STM1	66.7089	0.898563	65.8104
92	in RPL16A	64.0155	3.10202	60.9135
93	nearby VMA7	87.8862	11.6523	76.2339
94	nearby NCP1	63.3657	2.5637	60.802
95	in UBP3 (2)	64.0839	36.8697	27.2141
96	nearby YOL085W-A (2)	66.5801	0	66.5801
97	in RPL31B (2)	48.5721	4.4276	44.1445
101	in HOS4	39.1968	0	39.1968
103	in SUM1	59.9984	3.86366	56.1347
104	in FUN30 (2)	59.593	0.74512	58.8479
105	in EBS1	61.368	3.07732	58.2906
107	in PDE2	40.8804	5.83828	35.0421
108	in TRP2 (2)	7.72162	0	7.72162
109	nearby SRB2	0	0	0
110	in SCJ1	74.6699	3.01429	71.6556
114	in STE24	58.1826	4.5959	53.5867
115	in FLC2	46.1654	0	46.1654
117	in NOT3	80.8754	1.00738	79.868
119	in CBS1	2.81235	0	2.81235
120	nearby RPL16A (2)	8.99636	0	8.99636
121	in COG8	37.2705	4.71668	32.5538
122	in SIR3	57.6143	0	57.6143
123	nearby SFP1	62.6839	3.66014	59.0238
124	nearby NUP157	12.2239	1.90089	10.323
127	in MPC2	36.7916	4.03086	32.7608
